# Supplementary material for: Traditional Human Populations and Nonhuman Primates Show Parallel Gut Microbiome Adaptations to Analogous Ecological Conditions
Source: mSystems. 2020 Dec 22;5(6):e00815-20. doi: 10.1128/mSystems.00815-20 (PMC7762792; doi:10.1128/mSystems.00815-20)
Supplement: DATA SET S1 [file mSystems.00815-20-sd001.xlsx]

## Sheet: tab1
tab1. Overall read statistics.
Samples	Group	Group1	Group2	High Quality Shotgun Reads	Number of Contigs	Number of Predicted Genes (ORFs)	Mapped High Quality Shotugn Reads on Total Genes	Mapping Percentage
2009_106	Gorilla	Dry	Habituated	16885138	79560	276253	14444838	85.5476
2009_107	Gorilla	Dry	Habituated	22575029	90828	310575	19053236	84.3996
2009_109	Gorilla	Dry	Unhabituated	21630215	109895	365885	18078065	83.5778
2009_110	Gorilla	Dry	Unhabituated	15875219	84176	278773	13270680	83.5937
2009_111	Gorilla	Dry	Unhabituated	16365942	87105	273570	13508139	82.5381
2009_115	Gorilla	Dry	Unhabituated	20379625	109948	356155	17187404	84.3362
2009_118	Gorilla	Dry	Habituated	19416804	94785	315053	16400606	84.466
2009_173	Gorilla	Dry	Habituated	16381758	82537	281285	13922661	84.9888
2009_193	Gorilla	Dry	Unhabituated	20968303	99356	319072	16831030	80.2689
2009_245	Gorilla	Dry	Habituated	16559626	96585	297713	13630961	82.3144
2009_265	Gorilla	Dry	Habituated	24191065	109398	373067	20436475	84.4794
2011_109	Gorilla	Wet	Unhabituated	17441424	69833	236152	14215426	81.5038
2011_118	Gorilla	Wet	Unhabituated	18959023	96846	313174	15394097	81.1967
2011_119	Gorilla	Wet	Unhabituated	23978001	102702	275031	19035991	79.3894
2011_149	Gorilla	Wet	Unhabituated	20629135	105278	324713	16670495	80.8104
2011_56	Gorilla	Wet	Habituated	33876024	152531	473521	27564538	81.3689
2011_60	Gorilla	Wet	Habituated	5701216	38010	99832	4498117	78.8975
2011_62	Gorilla	Wet	Habituated	18984738	98865	293586	15704181	82.72
2011_66	Gorilla	Wet	Habituated	20802861	106052	319669	17032283	81.8747
2011_69	Gorilla	Wet	Unhabituated	18516890	79638	252927	14861333	80.2583
2011_70	Gorilla	Wet	Unhabituated	17044588	86509	282535	13897559	81.5365
2011_79	Gorilla	Wet	Habituated	20690979	95478	311701	17422004	84.201
2011_85	Gorilla	Wet	Habituated	21569182	99514	316427	17529923	81.273
HU100_S17	Human	Bantu	Human	19651387	82582	267590	15657858	79.6781
HU101_S15	Human	Bantu	Human	16302085	40686	142613	13601675	83.4352
HU103_S22	Human	Bantu	Human	16482641	38371	120935	13381413	81.1849
HU107_S1	Human	BaAka	Human	18643227	33269	127150	15395353	82.5788
HU108_S18	Human	Bantu	Human	15077716	38649	123748	11601016	76.9415
HU109_S19	Human	Bantu	Human	18240893	28453	112994	14838575	81.3479
HU112_S2	Human	BaAka	Human	21324779	53595	167671	17452346	81.8407
HU113_S3	Human	BaAka	Human	19825615	61781	197109	16013263	80.7706
HU114_S27	Human	Bantu	Human	18343987	64109	215741	14550482	79.3202
HU115_S28	Human	Bantu	Human	17745724	57113	173588	14134878	79.6523
HU117_S4	Human	BaAka	Human	15837226	48777	149469	12720317	80.3191
HU118_S5	Human	BaAka	Human	19214340	53893	175540	15768169	82.0646
HU119_S20	Human	Bantu	Human	15132038	56343	160463	12032490	79.5167
HU122_S6	Human	BaAka	Human	18875160	83675	247108	14745522	78.1213
HU123_S7	Human	BaAka	Human	20244491	57683	196887	16542161	81.7119
HU124_S23	Human	Bantu	Human	21708249	81911	263090	17579606	80.9812
HU500_S8	Human	BaAka	Human	19958900	63266	190630	16032058	80.3254
HU502_S24	Human	Bantu	Human	15493569	23562	114296	12861865	83.0142
HU503_S9	Human	BaAka	Human	17840568	67224	203805	13794043	77.3184
HU504_S25	Human	Bantu	Human	20649914	30077	120743	17490641	84.7008
HU505_S21	Human	Bantu	Human	19788342	72309	210609	15659848	79.1367
HU506_S10	Human	BaAka	Human	18909033	73369	221083	15273597	80.7741
HU508_S26	Human	Bantu	Human	21895803	61843	213772	17768664	81.151
HU537_S11	Human	BaAka	Human	21692361	95605	298272	16944529	78.1129
HU538_S12	Human	BaAka	Human	18162047	68652	215851	14434007	79.4735
HU539_S13	Human	BaAka	Human	22625339	95084	301082	18094927	79.9764
HU540_S14	Human	BaAka	Human	21416676	61945	202667	17017329	79.4583
HU99_S16	Human	Bantu	Human	19002609	53905	179817	15553430	81.8489

## Sheet: tab2
tab 2. Significantly discriminating KOs between BaAka and Bantu microbiome.
KO	P-Value	Odds_Ratio (BaAka/Bantu)	Log_Odds_Ratio (BaAka/Bantu)	Enriched In
K08960	0.0379188	4.4381	2.14994	BaAka
K06415	0.0325381	3.45109	1.78705	BaAka
K10925	0.0146496	3.14688	1.65392	BaAka
K12982	0.039597	2.96803	1.5695	BaAka
K17240	0.0219032	2.83913	1.50545	BaAka
K03802	0.0310252	2.55981	1.35604	BaAka
K10942	0.0373555	2.0044	1.00317	BaAka
K02670	0.0228666	1.3187	0.399121	BaAka
K02763	0.0364596	1.28865	0.365856	BaAka
K01921	0.0497355	1.20767	0.272227	BaAka
K01537	0.0497355	1.19981	0.262802	BaAka
K12196	0.0379188	1.16464	0.219884	BaAka
K01775	0.035045	1.1515	0.203509	BaAka
K08998	0.0241244	1.14331	0.193222	BaAka
K03615	0.0394817	1.1401	0.189157	BaAka
K07560	0.0211869	1.12887	0.174874	BaAka
K01887	0.0273955	1.12516	0.170132	BaAka
K03696	0.018554	1.12272	0.166995	BaAka
K12598	0.0176246	1.11324	0.154771	BaAka
K14415	0.0443691	1.09836	0.135352	BaAka
K00099	0.0497355	1.08086	0.112182	BaAka
K03555	0.0141079	1.07631	0.106089	BaAka
K14979	0.0430039	1.05382	0.0756307	BaAka
K16951	0.0443691	1.04978	0.0700868	BaAka
K06859	0.00351854	1.03808	0.0539147	BaAka
K03338	0.0273955	1.02864	0.0407428	BaAka
K03581	0.00172931	1.02331	0.0332378	BaAka
K00836	0.0394817	0.917106	-0.12484	Bantu
K07502	0.0497355	0.913812	-0.130031	Bantu
K07481	0.0497355	0.912241	-0.132513	Bantu
K13677	0.00348819	0.899801	-0.152321	Bantu
K03336	0.0310252	0.877075	-0.189227	Bantu
K01628	0.0211869	0.856079	-0.224185	Bantu
K04486	0.0310252	0.849437	-0.235421	Bantu
K07491	0.0241244	0.811832	-0.300747	Bantu
K02791	0.0443691	0.78063	-0.35729	Bantu
K07654	0.0201118	0.772724	-0.371974	Bantu
K00720	0.0352228	0.762337	-0.391499	Bantu
K02765	0.018554	0.758081	-0.399576	Bantu
K02123	0.0024863	0.747394	-0.420058	Bantu
K05879	0.0443691	0.7347	-0.444772	Bantu
K02232	0.0310252	0.729904	-0.454222	Bantu
K02227	0.0241244	0.721284	-0.471361	Bantu
K01480	0.0211869	0.715805	-0.482361	Bantu
K15986	0.035045	0.714613	-0.484766	Bantu
K01200	0.0211869	0.705981	-0.5023	Bantu
K03637	0.0310252	0.703265	-0.507861	Bantu
K07749	0.0443691	0.699768	-0.515051	Bantu
K11897	0.0490779	0.698542	-0.517582	Bantu
K03785	0.0273955	0.692042	-0.531068	Bantu
K00859	0.0394817	0.673391	-0.570483	Bantu
K02018	0.0162031	0.668363	-0.581297	Bantu
K02804	0.035045	0.646248	-0.629841	Bantu
K02016	0.0497355	0.630201	-0.666117	Bantu
K02053	0.012248	0.61641	-0.698037	Bantu
K13280	0.018554	0.606723	-0.720889	Bantu
K00405	0.0407769	0.604815	-0.725434	Bantu
K01751	0.0162031	0.600014	-0.736931	Bantu
K00798	0.0241244	0.589114	-0.763381	Bantu
K07399	0.0170954	0.585862	-0.771367	Bantu
K02238	0.00351854	0.583486	-0.777229	Bantu
K09790	0.0394817	0.581874	-0.78122	Bantu
K02052	0.0443691	0.57792	-0.791058	Bantu
K01232	0.000130819	0.558889	-0.839366	Bantu
K09861	0.0310252	0.554091	-0.851806	Bantu
K02750	0.0106002	0.54418	-0.877844	Bantu
K07812	0.0273955	0.539633	-0.889949	Bantu
K02274	0.0407769	0.522812	-0.935636	Bantu
K04024	0.0443691	0.512051	-0.965639	Bantu
K02275	0.034303	0.500356	-0.998974	Bantu
K00685	0.0490779	0.497625	-1.00687	Bantu
K14449	0.0299422	0.470509	-1.08771	Bantu
K01636	0.0116173	0.45639	-1.13166	Bantu
K10241	0.0364596	0.455366	-1.1349	Bantu
K01083	0.0134478	0.443333	-1.17354	Bantu
K06985	0.0248665	0.435839	-1.19813	Bantu
K00311	0.0107585	0.43378	-1.20496	Bantu
K12164	0.0379188	0.432762	-1.20835	Bantu
K08087	0.0190229	0.426251	-1.23023	Bantu
K03489	0.0443691	0.425942	-1.23127	Bantu
K09758	0.00351854	0.42568	-1.23216	Bantu
K07110	0.0146683	0.406245	-1.29958	Bantu
K07152	0.0132397	0.400722	-1.31933	Bantu
K00680	0.035045	0.397976	-1.32925	Bantu
K09792	0.0421157	0.394343	-1.34248	Bantu
K09938	0.0227232	0.39274	-1.34835	Bantu
K07093	0.0178097	0.387803	-1.36661	Bantu
K09943	0.0230894	0.38216	-1.38775	Bantu
K00091	0.0394817	0.37987	-1.39642	Bantu
K02242	0.0325381	0.376661	-1.40866	Bantu
K07466	0.0176246	0.368295	-1.44107	Bantu
K02637	0.0176246	0.364549	-1.45581	Bantu
K02076	0.029815	0.356118	-1.48957	Bantu
K00413	0.0431658	0.349314	-1.5174	Bantu
K00305	0.038245	0.347062	-1.52673	Bantu
K16842	0.0422093	0.344536	-1.53727	Bantu
K06596	0.00558361	0.343127	-1.54319	Bantu
K00038	0.0379188	0.323541	-1.62798	Bantu
K08973	0.0471132	0.31574	-1.66319	Bantu
K07498	0.0306523	0.312816	-1.67661	Bantu
K17243	0.0373555	0.312259	-1.67919	Bantu
K04097	0.0444792	0.309545	-1.69178	Bantu
K01707	0.0498646	0.309296	-1.69294	Bantu
K07132	0.0108869	0.303458	-1.72043	Bantu
K02672	0.0470178	0.302263	-1.72612	Bantu
K08358	0.00975556	0.298503	-1.74418	Bantu
K07225	0.0403361	0.295351	-1.7595	Bantu
K14983	0.0497355	0.294189	-1.76518	Bantu
K15408	0.00643447	0.293824	-1.76698	Bantu
K05575	0.0215127	0.293285	-1.76962	Bantu
K09165	0.0470015	0.292944	-1.7713	Bantu
K08724	0.0254445	0.289975	-1.786	Bantu
K00476	0.0379188	0.289908	-1.78633	Bantu
K09986	0.0491877	0.284594	-1.81303	Bantu
K11616	0.00829669	0.282652	-1.8229	Bantu
K02550	0.0439866	0.280054	-1.83622	Bantu
K12658	0.0188489	0.279925	-1.83689	Bantu
K11177	0.0356669	0.271824	-1.87926	Bantu
K01800	0.039597	0.269549	-1.89138	Bantu
K00316	0.0392311	0.264802	-1.91701	Bantu
K09795	0.00749865	0.26472	-1.91746	Bantu
K12256	0.00433349	0.256043	-1.96554	Bantu
K12542	0.0310252	0.255419	-1.96906	Bantu
K03918	0.0470718	0.254762	-1.97278	Bantu
K10908	0.0183033	0.249389	-2.00353	Bantu
K13007	0.049499	0.245757	-2.02469	Bantu
K08357	0.0363973	0.244137	-2.03423	Bantu
K15864	0.0183033	0.24121	-2.05164	Bantu
K17209	0.0323966	0.239565	-2.06151	Bantu
K07506	0.0497396	0.238709	-2.06668	Bantu
K13482	0.0310409	0.237937	-2.07135	Bantu
K08688	0.0311763	0.234509	-2.09228	Bantu
K01969	0.0240058	0.233325	-2.09959	Bantu
K03298	0.0497379	0.232817	-2.10273	Bantu
K07516	0.0278471	0.231156	-2.11306	Bantu
K00253	0.019935	0.227523	-2.13591	Bantu
K15862	0.026469	0.220798	-2.1792	Bantu
K04090	0.0146683	0.218598	-2.19365	Bantu
K13040	0.0144711	0.215094	-2.21696	Bantu
K13766	0.0306523	0.210634	-2.24719	Bantu
K01436	0.00914629	0.210468	-2.24833	Bantu
K00752	0.0497355	0.20995	-2.25188	Bantu
K07394	0.0470718	0.204317	-2.29112	Bantu
K17736	0.0117208	0.203149	-2.29939	Bantu
K05562	0.0491877	0.202875	-2.30134	Bantu
K01576	0.0393486	0.198797	-2.33063	Bantu
K04101	0.0377751	0.192957	-2.37365	Bantu
K08082	0.0335185	0.180841	-2.4672	Bantu
K13816	0.0310409	0.178479	-2.48617	Bantu
K09930	0.0125747	0.17767	-2.49273	Bantu
K05548	0.0456714	0.176626	-2.50123	Bantu
K09789	0.0456236	0.169356	-2.56187	Bantu
K12536	0.0392311	0.168754	-2.56701	Bantu
K00523	0.0416283	0.164123	-2.60715	Bantu
K13652	0.00021278	0.155104	-2.68869	Bantu
K11694	0.0379188	0.15377	-2.70115	Bantu
K00252	0.0112216	0.149357	-2.74316	Bantu
K07231	0.0379188	0.135608	-2.88249	Bantu
K02673	0.0371529	0.123813	-3.01376	Bantu
K07221	0.0376085	0.092288	-3.43771	Bantu
K09940	0.0379188	0.0879234	-3.50761	Bantu
K13487	0.0147336	0.0871267	-3.52074	Bantu
K04561	0.0310252	0.0692668	-3.85169	Bantu
K12291	0.0444258	0.0614402	-4.02467	Bantu
K01771	0.0442461	0.0523182	-4.25654	Bantu
K01216	0.0379188	0.0382673	-4.70774	Bantu
K12279	0.0430039	0.0259449	-5.26841	Bantu
K09924	0.0379188	0.0237633	-5.39512	Bantu
K01590	0.0274613	0.020739	-5.59151	Bantu
K07780	0.0379188	0.0176292	-5.82589	Bantu
K09964	0.0176246	0.00615078	-7.34502	Bantu

## Sheet: tab 3
tab 3. Significantly discriminating KOs in gorilla microbiome between Dry and Wet season.
KO	P-Value	Odds_Ratio (BaAka/Bantu)	Log_Odds_Ratio (BaAka/Bantu)	Enriched In
K12068	0.0347608	27.341	4.77299	Dry
K10200	0.00162173	18.2172	4.18723	Dry
K15268	0.0156545	17.8367	4.15678	Dry
K01582	0.000863139	14.9005	3.89729	Dry
K02850	0.0156545	11.1715	3.48175	Dry
K16868	0.012261	9.30572	3.21812	Dry
K17624	0.00845331	8.92304	3.15754	Dry
K10201	0.0156056	8.85496	3.14649	Dry
K07317	0.0347821	8.08609	3.01544	Dry
K07046	0.0317437	7.9018	2.98218	Dry
K00483	0.00039653	7.42346	2.89209	Dry
K07120	0.00301531	7.31238	2.87034	Dry
K15915	0.0183131	6.98941	2.80517	Dry
K09912	0.0276707	6.82228	2.77025	Dry
K12209	0.00313064	6.79506	2.76449	Dry
K11931	0.000172557	6.72772	2.75012	Dry
K00813	0.00686848	6.43461	2.68585	Dry
K16845	0.0160308	6.16038	2.62302	Dry
K10202	0.0126591	6.07286	2.60238	Dry
K03893	0.000288445	5.82788	2.54297	Dry
K09702	0.000736644	5.81001	2.53854	Dry
K02083	0.00499626	5.55601	2.47405	Dry
K06075	0.0285032	5.44364	2.44457	Dry
K07145	0.00562246	5.43233	2.44157	Dry
K13797	0.00383107	5.41525	2.43703	Dry
K07641	0.033005	5.20702	2.38046	Dry
K13677	0.0069848	5.13443	2.3602	Dry
K09688	0.0105678	4.95384	2.30855	Dry
K10708	0.00186369	4.94011	2.30454	Dry
K03566	0.0492893	4.89735	2.292	Dry
K06074	0.0391675	4.8512	2.27834	Dry
K10985	0.000153092	4.82613	2.27087	Dry
K09706	0.0454214	4.81025	2.26611	Dry
K16203	0.00208678	4.7914	2.26045	Dry
K15383	0.00857084	4.70058	2.23284	Dry
K04091	0.0391786	4.52471	2.17783	Dry
K02002	0.00591569	4.44052	2.15073	Dry
K14153	2.81049e-05	4.42284	2.14497	Dry
K06013	1.4792e-06	4.40876	2.14037	Dry
K03204	0.000989444	4.39489	2.13583	Dry
K09972	0.0335231	4.2886	2.10051	Dry
K02745	0.000195751	4.2552	2.08923	Dry
K00564	2.81049e-05	4.18463	2.0651	Dry
K15460	5.91682e-06	4.05006	2.01794	Dry
K00752	0.00562246	4.01046	2.00377	Dry
K02182	0.00630018	3.85271	1.94587	Dry
K09612	0.042794	3.84267	1.94211	Dry
K02747	9.91067e-05	3.82999	1.93734	Dry
K09977	0.0344502	3.79594	1.92446	Dry
K02082	1.03544e-05	3.76187	1.91145	Dry
K11103	0.000736644	3.74943	1.90667	Dry
K10986	9.91067e-05	3.74533	1.90509	Dry
K00689	0.0263414	3.71462	1.89321	Dry
K07221	0.000143483	3.70236	1.88845	Dry
K14054	0.0105734	3.69688	1.88631	Dry
K14335	0.017699	3.69134	1.88414	Dry
K03973	0.0341163	3.64566	1.86618	Dry
K16263	0.0449843	3.54741	1.82677	Dry
K00658	0.00279866	3.52408	1.81725	Dry
K00801	0.0156056	3.5015	1.80797	Dry
K01437	0.0187948	3.44928	1.7863	Dry
K07259	6.65642e-05	3.41373	1.77135	Dry
K07002	0.0422031	3.37383	1.75439	Dry
K07813	0.0106255	3.35532	1.74645	Dry
K07403	0.00862524	3.35011	1.74421	Dry
K00275	0.0114182	3.30504	1.72467	Dry
K02439	0.0430836	3.30032	1.72261	Dry
K10941	0.0335508	3.26563	1.70736	Dry
K12048	0.0136859	3.26007	1.7049	Dry
K01139	0.0105734	3.21254	1.68371	Dry
K13894	0.00862524	3.21247	1.68368	Dry
K03580	0.0225002	3.19123	1.67411	Dry
K07733	0.0095911	3.10552	1.63483	Dry
K16698	0.000736644	3.10528	1.63473	Dry
K03605	0.0246416	3.07106	1.61873	Dry
K00164	0.0317437	3.06508	1.61592	Dry
K17251	0.0012943	3.0632	1.61504	Dry
K09806	0.0267092	3.0451	1.60649	Dry
K10806	0.0438791	3.01478	1.59205	Dry
K06181	0.0268002	3.00268	1.58625	Dry
K00324	0.000288445	2.99944	1.5847	Dry
K07083	0.00279866	2.99415	1.58215	Dry
K01638	0.0438791	2.98725	1.57882	Dry
K04774	0.0314496	2.96592	1.56848	Dry
K13893	0.0128868	2.96511	1.56809	Dry
K05939	0.0187948	2.93571	1.55371	Dry
K15895	0.0012943	2.90167	1.53689	Dry
K06882	0.0187948	2.8604	1.51622	Dry
K15396	0.0105734	2.85831	1.51516	Dry
K00339	9.91067e-05	2.85803	1.51502	Dry
K00325	0.000205609	2.84575	1.50881	Dry
K07218	0.00345403	2.81322	1.49222	Dry
K09804	0.00448939	2.80901	1.49006	Dry
K01567	0.0308159	2.77919	1.47466	Dry
K00573	0.000205609	2.75142	1.46018	Dry
K05365	0.0074085	2.72457	1.44603	Dry
K02664	0.0187948	2.72341	1.44542	Dry
K11249	0.0156056	2.71546	1.4412	Dry
K15256	0.00562246	2.71201	1.43936	Dry
K17250	0.00448939	2.70327	1.4347	Dry
K06159	0.00356045	2.6779	1.4211	Dry
K07322	1.77505e-05	2.66492	1.41409	Dry
K15257	0.0156056	2.6519	1.40703	Dry
K15899	0.0187948	2.6402	1.40065	Dry
K02663	0.0128868	2.6139	1.3862	Dry
K03532	0.0336824	2.60502	1.3813	Dry
K03770	0.000143483	2.59286	1.37455	Dry
K03642	0.00168777	2.5915	1.37379	Dry
K06867	0.00509408	2.58941	1.37262	Dry
K00769	0.0069848	2.5831	1.3691	Dry
K00302	2.81049e-05	2.57651	1.36542	Dry
K03796	0.0069848	2.56811	1.36071	Dry
K06879	0.0438791	2.56054	1.35645	Dry
K03801	0.000205609	2.55641	1.35412	Dry
K00887	0.00168777	2.55474	1.35318	Dry
K01095	0.000736644	2.54719	1.34891	Dry
K04014	0.0456245	2.53283	1.34075	Dry
K01917	0.00562246	2.5191	1.33291	Dry
K07097	0.037418	2.51668	1.33152	Dry
K02697	0.0444107	2.51398	1.32997	Dry
K07091	1.03544e-05	2.49479	1.31892	Dry
K00879	0.000205609	2.48712	1.31447	Dry
K11203	0.037418	2.47339	1.30649	Dry
K03832	2.95841e-06	2.47174	1.30553	Dry
K07263	0.000143483	2.45311	1.29461	Dry
K14682	0.0128868	2.44522	1.28996	Dry
K10763	0.0124621	2.43633	1.28471	Dry
K16345	0.0156056	2.42091	1.27555	Dry
K00298	0.00168777	2.39765	1.26162	Dry
K09974	0.000545826	2.36689	1.24299	Dry
K11996	0.000400864	2.35079	1.23315	Dry
K09943	0.0156056	2.3374	1.22491	Dry
K15897	0.0438791	2.33703	1.22468	Dry
K00254	0.00448939	2.32529	1.21741	Dry
K00799	0.0187948	2.31429	1.21057	Dry
K12372	0.0187948	2.3129	1.2097	Dry
K01005	0.000736644	2.31281	1.20965	Dry
K02746	0.0012943	2.31081	1.2084	Dry
K12067	0.0268002	2.30992	1.20784	Dry
K00376	0.00356045	2.30563	1.20516	Dry
K01191	1.4792e-06	2.29931	1.2012	Dry
K01423	0.0187948	2.28927	1.19489	Dry
K07248	0.00168777	2.28837	1.19432	Dry
K08077	0.00862524	2.27586	1.18641	Dry
K00407	0.037418	2.2666	1.18053	Dry
K01212	0.00168777	2.26396	1.17885	Dry
K03885	0.00218479	2.22087	1.15113	Dry
K02456	0.00448939	2.208	1.14274	Dry
K03179	0.00448939	2.19628	1.13507	Dry
K00685	0.0187948	2.1939	1.1335	Dry
K08307	2.81049e-05	2.19052	1.13128	Dry
K07219	0.0317437	2.18362	1.12672	Dry
K09474	5.91682e-06	2.17353	1.12004	Dry
K10680	0.000143483	2.15313	1.10643	Dry
K10796	0.0156056	2.14382	1.10018	Dry
K05352	4.43761e-05	2.12884	1.09007	Dry
K12063	0.00862524	2.12865	1.08994	Dry
K05995	0.0156056	2.11985	1.08396	Dry
K13926	0.00562246	2.11941	1.08366	Dry
K03335	2.95841e-06	2.10879	1.07642	Dry
K00140	0.000205609	2.09727	1.06852	Dry
K05685	0.00862524	2.09632	1.06786	Dry
K09158	0.037418	2.08317	1.05878	Dry
K07273	0.00562246	2.07266	1.05149	Dry
K08973	0.0156056	2.06389	1.04537	Dry
K00331	0.000205609	2.06272	1.04455	Dry
K00010	0.000205609	2.06163	1.04378	Dry
K03929	2.81049e-05	2.0569	1.04047	Dry
K03658	0.00356045	2.05679	1.04039	Dry
K09749	0.0438791	2.0557	1.03963	Dry
K01362	0.0012943	2.05233	1.03726	Dry
K13634	0.0225002	2.05172	1.03683	Dry
K14267	0.0225002	2.04883	1.0348	Dry
K03196	0.037418	2.04523	1.03227	Dry
K16963	0.00218479	2.03752	1.02681	Dry
K09939	0.0012943	2.03381	1.02418	Dry
K03423	0.037418	2.02846	1.02038	Dry
K01589	0.00279866	2.02347	1.01683	Dry
K08311	0.0268002	2.01721	1.01236	Dry
K07323	0.037418	2.01698	1.0122	Dry
K13979	0.00168777	2.01624	1.01167	Dry
K01297	0.00356045	2.01475	1.0106	Dry
K00132	0.037418	2.01175	1.00845	Dry
K01417	0.00862524	2.00875	1.0063	Dry
K10716	0.000736644	2.00541	1.0039	Dry
K01069	0.0149552	1.99932	0.999506	Dry
K12340	0.00218479	1.99846	0.998886	Dry
K02771	0.0268002	1.99325	0.99512	Dry
K01422	0.00448939	1.99109	0.993558	Dry
K04844	0.0187948	1.98613	0.989962	Dry
K00782	0.00168777	1.98314	0.987789	Dry
K01433	2.95841e-06	1.98262	0.987409	Dry
K00533	0.0268002	1.97507	0.981901	Dry
K03606	0.00218479	1.97058	0.978618	Dry
K00830	0.00562246	1.97013	0.978291	Dry
K07405	0.000400864	1.96365	0.97354	Dry
K05539	0.00862524	1.96011	0.970932	Dry
K01222	0.0128868	1.95281	0.965552	Dry
K00246	0.0438791	1.948	0.961997	Dry
K07496	0.00218479	1.9459	0.960437	Dry
K03582	0.0268002	1.93396	0.951561	Dry
K02666	0.0438791	1.92679	0.946198	Dry
K02231	0.00448939	1.91943	0.940676	Dry
K02454	0.0105734	1.91397	0.936568	Dry
K07708	0.037418	1.91014	0.933678	Dry
K03558	0.00218479	1.90833	0.93231	Dry
K00411	0.037418	1.90077	0.926587	Dry
K06605	0.0268002	1.8958	0.92281	Dry
K06909	0.0105734	1.89504	0.922226	Dry
K07001	0.000400864	1.8914	0.919453	Dry
K00413	0.037418	1.88196	0.912234	Dry
K00330	0.000400864	1.87867	0.90971	Dry
K03312	0.000980713	1.8735	0.905734	Dry
K04744	0.00862524	1.86832	0.90174	Dry
K00860	0.0128868	1.85546	0.891777	Dry
K10984	0.00168777	1.85115	0.888424	Dry
K03644	0.00168777	1.8399	0.87963	Dry
K03269	0.0012943	1.83576	0.87638	Dry
K03923	0.00562246	1.82329	0.866544	Dry
K03660	0.0012943	1.82147	0.865103	Dry
K01682	0.0187948	1.8196	0.86362	Dry
K08289	0.00218479	1.81941	0.863471	Dry
K03831	0.0225002	1.81372	0.858952	Dry
K05801	0.0187948	1.81008	0.856052	Dry
K13378	0.0105734	1.8012	0.848956	Dry
K03772	0.0317437	1.79749	0.845981	Dry
K03717	0.0391799	1.7966	0.845269	Dry
K07084	0.00448939	1.79468	0.843726	Dry
K01255	0.0156056	1.79288	0.842278	Dry
K07657	0.00862524	1.77225	0.825581	Dry
K15524	0.00448939	1.76973	0.82353	Dry
K00459	1.03544e-05	1.76823	0.822303	Dry
K00076	0.000143483	1.75973	0.815353	Dry
K00786	0.00562246	1.75847	0.814319	Dry
K13796	0.0438791	1.75831	0.814193	Dry
K05815	0.0225002	1.75463	0.811168	Dry
K01817	0.00356045	1.74657	0.804528	Dry
K00342	0.00168777	1.73739	0.796922	Dry
K07052	0.0069848	1.72702	0.788287	Dry
K09774	0.0317437	1.72673	0.788046	Dry
K03771	0.000980713	1.72342	0.785277	Dry
K16509	5.91682e-06	1.72312	0.785019	Dry
K00343	0.000736644	1.71959	0.782061	Dry
K00340	0.000143483	1.71682	0.779742	Dry
K07170	0.000288445	1.71471	0.777966	Dry
K00338	0.00862524	1.707	0.771467	Dry
K00652	0.00448939	1.70187	0.767121	Dry
K02226	0.0268002	1.70041	0.765884	Dry
K00337	0.000288445	1.69949	0.765099	Dry
K03281	0.00168777	1.69919	0.764848	Dry
K09976	0.0012943	1.68937	0.756482	Dry
K02067	0.00356045	1.68726	0.754682	Dry
K00958	0.0225002	1.68541	0.753101	Dry
K03338	6.65642e-05	1.68526	0.752971	Dry
K05776	0.0128868	1.68193	0.750117	Dry
K07457	0.037418	1.68008	0.748529	Dry
K06189	0.0317437	1.67841	0.747096	Dry
K06885	0.00356045	1.67482	0.744008	Dry
K03720	0.0438791	1.66905	0.739024	Dry
K02199	0.037418	1.66847	0.738524	Dry
K00824	0.0069848	1.666	0.736391	Dry
K03736	0.0438791	1.66483	0.735377	Dry
K06896	0.0105734	1.66351	0.73423	Dry
K09805	0.0225002	1.66167	0.732635	Dry
K07586	0.00356045	1.65733	0.728861	Dry
K00341	0.00168777	1.65281	0.724925	Dry
K07638	0.0268002	1.65172	0.723967	Dry
K05807	0.000288445	1.63818	0.712093	Dry
K01144	0.00356045	1.63562	0.709837	Dry
K00285	0.0438791	1.63446	0.708811	Dry
K09684	0.0156056	1.63433	0.708703	Dry
K13012	0.00218479	1.62848	0.703528	Dry
K09680	0.00562246	1.62749	0.702649	Dry
K01719	0.00168777	1.62658	0.701842	Dry
K09704	0.000545826	1.62335	0.698975	Dry
K03735	0.0105734	1.61894	0.695048	Dry
K13004	0.0225002	1.61871	0.694845	Dry
K11050	0.00218479	1.60656	0.683973	Dry
K16328	0.0069848	1.60581	0.6833	Dry
K15876	0.0438791	1.60044	0.678467	Dry
K07770	0.0069848	1.59945	0.677575	Dry
K03336	0.00356045	1.57971	0.659662	Dry
K00950	0.00218479	1.56873	0.649599	Dry
K09015	0.0128868	1.56257	0.643925	Dry
K07718	0.0069848	1.55796	0.63966	Dry
K00348	0.0128868	1.5572	0.638957	Dry
K06872	0.00356045	1.5528	0.634868	Dry
K00795	0.00356045	1.53741	0.620504	Dry
K06142	0.00356045	1.53708	0.620197	Dry
K03656	0.0128868	1.53397	0.617274	Dry
K01081	0.0069848	1.53295	0.616314	Dry
K01089	0.00562246	1.53168	0.615116	Dry
K03719	0.0069848	1.53158	0.615021	Dry
K04762	6.65642e-05	1.53137	0.614825	Dry
K00346	0.000736644	1.52331	0.60721	Dry
K03301	0.037418	1.51931	0.603417	Dry
K16363	0.0156056	1.51834	0.602491	Dry
K11720	0.0069848	1.51791	0.602082	Dry
K03775	0.0105734	1.51515	0.599458	Dry
K02523	0.00356045	1.50059	0.585532	Dry
K08641	0.0268002	1.49868	0.583688	Dry
K08679	0.037418	1.49841	0.583428	Dry
K04773	0.00448939	1.49728	0.582339	Dry
K05306	0.0438791	1.49415	0.579321	Dry
K02014	0.0128868	1.48904	0.574379	Dry
K02527	0.00279866	1.4876	0.572989	Dry
K09163	0.00356045	1.48129	0.566851	Dry
K00257	0.0105734	1.47517	0.560882	Dry
K03340	0.0012943	1.46799	0.553844	Dry
K09808	0.0128868	1.46477	0.550672	Dry
K07114	0.00279866	1.45789	0.543877	Dry
K07277	0.0128868	1.45645	0.542457	Dry
K00946	0.00448939	1.45364	0.539666	Dry
K08223	0.0156056	1.44816	0.534225	Dry
K01438	0.0156056	1.44529	0.531363	Dry
K02482	0.0438791	1.44365	0.529721	Dry
K07037	0.0156056	1.44111	0.527184	Dry
K07318	0.0156056	1.44059	0.52666	Dry
K09011	0.0187948	1.43699	0.52305	Dry
K01858	0.00862524	1.43499	0.521044	Dry
K07011	0.0187948	1.4339	0.519944	Dry
K06518	0.00168777	1.43319	0.519227	Dry
K06183	0.000545826	1.43287	0.518904	Dry
K10794	0.0268002	1.43279	0.518824	Dry
K00647	0.0156056	1.43203	0.518062	Dry
K00837	0.0268002	1.42891	0.514911	Dry
K06948	0.0391799	1.42495	0.510915	Dry
K03773	0.000980713	1.42241	0.508338	Dry
K12251	0.00356045	1.42216	0.508081	Dry
K03426	0.0317437	1.42143	0.507347	Dry
K02007	0.0317437	1.41899	0.504859	Dry
K03327	0.037418	1.41754	0.503386	Dry
K02041	0.0268002	1.41628	0.502102	Dry
K03585	0.0105734	1.41268	0.49843	Dry
K01845	0.00218479	1.41048	0.496184	Dry
K07085	0.00448939	1.4079	0.493542	Dry
K11184	0.0128868	1.40528	0.490854	Dry
K06897	0.0128868	1.40064	0.486086	Dry
K01250	0.0317437	1.39991	0.485333	Dry
K01903	0.0187948	1.39886	0.484255	Dry
K06179	0.000143483	1.39875	0.484133	Dry
K13888	0.0317437	1.39698	0.482316	Dry
K07062	0.0128868	1.39251	0.477686	Dry
K07005	0.0105734	1.39096	0.476083	Dry
K03593	0.00448939	1.38893	0.473976	Dry
K05795	0.0225002	1.38727	0.472244	Dry
K09787	0.00168777	1.38382	0.468658	Dry
K03473	0.0438791	1.37655	0.461055	Dry
K01207	0.0187948	1.36618	0.450143	Dry
K02122	0.00168777	1.35061	0.433607	Dry
K03787	0.0438791	1.34777	0.430576	Dry
K11085	0.0128868	1.34328	0.425764	Dry
K15635	0.00279866	1.34147	0.42381	Dry
K01246	6.65642e-05	1.33782	0.419884	Dry
K01492	0.0438791	1.33658	0.418546	Dry
K01507	0.0187948	1.32021	0.40077	Dry
K13252	0.0225002	1.31981	0.400335	Dry
K00540	0.0438791	1.31857	0.398977	Dry
K07154	1.03544e-05	1.3184	0.398788	Dry
K00241	0.00862524	1.3182	0.398569	Dry
K07075	0.0187948	1.31666	0.396887	Dry
K00853	0.000736644	1.31103	0.390698	Dry
K04068	0.0105734	1.30947	0.388981	Dry
K02066	0.0128868	1.30895	0.388408	Dry
K02897	0.0225002	1.30883	0.388278	Dry
K03734	0.0438791	1.30671	0.385938	Dry
K07240	6.65642e-05	1.29904	0.377441	Dry
K07321	0.0128868	1.29882	0.377206	Dry
K01585	0.0156056	1.2932	0.370948	Dry
K02348	0.0225002	1.28982	0.367173	Dry
K03733	0.037418	1.28953	0.366842	Dry
K07164	0.037418	1.28826	0.365427	Dry
K03321	0.0105734	1.28818	0.365338	Dry
K06934	0.0105734	1.28633	0.363261	Dry
K06890	0.0438791	1.28542	0.362235	Dry
K01847	0.037418	1.28463	0.361354	Dry
K03453	0.0069848	1.28222	0.358639	Dry
K01613	0.0069848	1.28182	0.358189	Dry
K01206	1.4792e-06	1.27857	0.354534	Dry
K02647	0.0012943	1.27631	0.35198	Dry
K06206	0.00562246	1.27034	0.345209	Dry
K03700	0.0317437	1.26853	0.343153	Dry
K12941	0.0317437	1.26787	0.342403	Dry
K03797	0.037418	1.26679	0.341179	Dry
K00349	0.0268002	1.26345	0.337365	Dry
K03324	0.000736644	1.26308	0.336944	Dry
K00527	0.0069848	1.26236	0.336124	Dry
K11070	9.91067e-05	1.26113	0.334712	Dry
K00351	0.0156056	1.26063	0.33415	Dry
K01599	0.0438791	1.25804	0.331178	Dry
K00243	0.0225002	1.25607	0.328914	Dry
K01676	0.0156056	1.25466	0.327294	Dry
K00240	0.0105734	1.25343	0.325883	Dry
K01277	0.0105734	1.25305	0.325442	Dry
K01489	6.65642e-05	1.25135	0.323484	Dry
K11749	0.0012943	1.25002	0.321954	Dry
K07456	0.000400864	1.24738	0.318901	Dry
K01619	9.91067e-05	1.24717	0.318658	Dry
K13789	0.000288445	1.2384	0.308479	Dry
K00350	0.037418	1.23445	0.30387	Dry
K00656	0.00356045	1.23326	0.302482	Dry
K00972	0.0268002	1.23279	0.301929	Dry
K00344	0.0268002	1.22966	0.298264	Dry
K01839	0.0069848	1.22917	0.297685	Dry
K05970	0.0012943	1.22258	0.289932	Dry
K04516	0.037418	1.21875	0.285406	Dry
K03530	1.77505e-05	1.21827	0.284836	Dry
K03636	0.0069848	1.20705	0.271484	Dry
K00067	0.000980713	1.20704	0.271469	Dry
K11072	0.000288445	1.20698	0.2714	Dry
K03169	0.000400864	1.20666	0.271021	Dry
K02909	0.0069848	1.20507	0.269118	Dry
K00560	0.00279866	1.2043	0.268197	Dry
K06864	0.0187948	1.20186	0.265274	Dry
K07023	0.0128868	1.20145	0.264778	Dry
K09769	0.0438791	1.2011	0.264353	Dry
K08301	0.037418	1.19998	0.263009	Dry
K04069	0.0128868	1.19913	0.261983	Dry
K06213	0.000980713	1.19911	0.26196	Dry
K00297	0.0268002	1.19476	0.256715	Dry
K01520	0.0438791	1.19331	0.254966	Dry
K06041	0.0438791	1.19205	0.253444	Dry
K11065	0.037418	1.19053	0.251603	Dry
K00677	0.0268002	1.18901	0.249755	Dry
K00610	0.000736644	1.1886	0.249261	Dry
K03088	0.0187948	1.18808	0.248629	Dry
K01734	0.00168777	1.18347	0.243024	Dry
K07173	0.0187948	1.17864	0.237121	Dry
K02313	0.00279866	1.17748	0.235707	Dry
K01154	0.0069848	1.17694	0.235037	Dry
K07560	0.000545826	1.17664	0.234679	Dry
K07444	0.00356045	1.17463	0.232207	Dry
K14540	0.0156056	1.1693	0.225649	Dry
K01914	0.00168777	1.16595	0.221504	Dry
K07035	0.0105734	1.16513	0.220485	Dry
K01624	2.81049e-05	1.16417	0.219302	Dry
K02824	0.0317437	1.16355	0.218536	Dry
K03292	0.0187948	1.16273	0.217518	Dry
K00757	0.0156056	1.16086	0.215191	Dry
K01270	0.0268002	1.16084	0.215166	Dry
K02075	0.00562246	1.15952	0.213527	Dry
K00791	1.03544e-05	1.15656	0.209835	Dry
K00783	9.91067e-05	1.15634	0.209562	Dry
K06871	0.00279866	1.15023	0.201921	Dry
K02970	0.0438791	1.14717	0.198074	Dry
K01338	1.4792e-06	1.14485	0.195164	Dry
K00857	0.0317437	1.14448	0.194689	Dry
K02836	0.00356045	1.14168	0.191155	Dry
K03086	0.0268002	1.14101	0.190309	Dry
K15582	0.0128868	1.14019	0.189274	Dry
K06921	0.00448939	1.13725	0.185553	Dry
K02120	0.0187948	1.13585	0.183771	Dry
K01893	0.000400864	1.13216	0.179077	Dry
K03427	0.00168777	1.13187	0.178705	Dry
K00817	0.0317437	1.12998	0.176302	Dry
K00850	0.0225002	1.12967	0.175903	Dry
K01629	0.0268002	1.12759	0.173247	Dry
K00566	0.0156056	1.12663	0.17202	Dry
K01153	0.00448939	1.12466	0.169493	Dry
K03786	0.0317437	1.12406	0.168719	Dry
K01924	0.00448939	1.12241	0.166601	Dry
K12574	0.0317437	1.12218	0.166298	Dry
K02935	0.00448939	1.12167	0.165648	Dry
K01778	0.00168777	1.12077	0.164496	Dry
K02879	0.00448939	1.12045	0.16408	Dry
K01689	0.00448939	1.11964	0.163039	Dry
K00567	0.037418	1.11808	0.161017	Dry
K06168	0.0268002	1.11663	0.159155	Dry
K06180	0.0187948	1.11264	0.153984	Dry
K03471	0.0128868	1.11178	0.152871	Dry
K01790	0.0187948	1.10946	0.149856	Dry
K00927	0.000736644	1.10841	0.14849	Dry
K02884	0.0069848	1.10826	0.148296	Dry
K01493	0.0438791	1.10791	0.147843	Dry
K03215	0.0187948	1.10756	0.147385	Dry
K02887	0.00218479	1.1072	0.146919	Dry
K01770	0.000545826	1.10709	0.146776	Dry
K00262	0.000545826	1.10591	0.145234	Dry
K08978	0.037418	1.10493	0.143954	Dry
K00703	0.0156056	1.10283	0.141213	Dry
K00943	0.0225002	1.10235	0.140588	Dry
K03282	0.0438791	1.10174	0.139783	Dry
K00864	0.037418	1.0982	0.135146	Dry
K11071	0.0438791	1.09603	0.132286	Dry
K00134	0.0225002	1.0959	0.132115	Dry
K02911	0.0187948	1.0953	0.131322	Dry
K00942	0.00448939	1.09492	0.130825	Dry
K02954	0.000545826	1.09424	0.12993	Dry
K00951	0.00448939	1.09295	0.128224	Dry
K03553	0.037418	1.09238	0.12748	Dry
K00948	2.81049e-05	1.09177	0.126668	Dry
K02939	0.00279866	1.0912	0.125911	Dry
K02959	0.0225002	1.09004	0.124387	Dry
K13829	0.037418	1.08996	0.124278	Dry
K02963	0.0128868	1.08976	0.124007	Dry
K00962	0.0268002	1.08718	0.120596	Dry
K06959	0.0128868	1.08593	0.118927	Dry
K03070	0.0128868	1.08488	0.117531	Dry
K01808	0.0317437	1.08143	0.112947	Dry
K02986	0.0438791	1.08103	0.11241	Dry
K02503	0.0438791	1.08007	0.111127	Dry
K00764	0.037418	1.07853	0.109062	Dry
K00099	0.0317437	1.07807	0.10845	Dry
K02968	0.0438791	1.07772	0.107976	Dry
K06217	0.00218479	1.07607	0.105774	Dry
K09014	0.0438791	1.07571	0.105284	Dry
K00854	0.0187948	1.07498	0.104309	Dry
K03526	0.0187948	1.07457	0.103758	Dry
K02892	0.0128868	1.0736	0.102454	Dry
K06942	0.037418	1.07096	0.0988983	Dry
K01783	0.0317437	1.07026	0.0979586	Dry
K03551	0.0438791	1.0688	0.0959879	Dry
K03040	0.0268002	1.06843	0.0954988	Dry
K02946	0.0317437	1.068	0.0949115	Dry
K00849	0.0268002	1.06755	0.0943089	Dry
K03438	0.0128868	1.06707	0.0936539	Dry
K01867	0.0317437	1.06631	0.0926289	Dry
K12410	0.037418	1.06546	0.0914723	Dry
K02996	0.0317437	1.06272	0.0877637	Dry
K01887	0.0438791	1.06254	0.0875207	Dry
K00806	0.0438791	1.06013	0.0842429	Dry
K03671	0.0225002	1.05912	0.0828704	Dry
K01835	0.0225002	1.05822	0.08164	Dry
K01265	0.00862524	1.05753	0.0806999	Dry
K02890	0.037418	1.04105	0.0580456	Dry
K16147	0.0268002	1.03249	0.0461313	Dry
K02337	0.0438791	0.955277	-0.0660087	Wet
K01000	0.0268002	0.947359	-0.0780171	Wet
K00058	0.0128868	0.926621	-0.109948	Wet
K00611	0.0438791	0.920557	-0.119421	Wet
K01940	0.00279866	0.920185	-0.120004	Wet
K07658	0.0438791	0.903229	-0.146836	Wet
K02563	0.0187948	0.901393	-0.149772	Wet
K02314	0.0225002	0.90129	-0.149936	Wet
K09157	0.0438791	0.899599	-0.152647	Wet
K00763	0.0225002	0.895726	-0.15887	Wet
K05832	0.0438791	0.895633	-0.159021	Wet
K05833	0.0225002	0.892447	-0.164161	Wet
K09747	0.037418	0.885989	-0.17464	Wet
K04488	0.00862524	0.884821	-0.176542	Wet
K02108	0.0225002	0.882802	-0.179839	Wet
K01912	0.00356045	0.879029	-0.186018	Wet
K06024	0.0225002	0.877635	-0.188306	Wet
K03147	0.037418	0.87753	-0.188479	Wet
K00180	0.0438791	0.874954	-0.19272	Wet
K00705	0.0105734	0.874714	-0.193116	Wet
K02028	0.0225002	0.873432	-0.195233	Wet
K00031	0.00862524	0.872153	-0.197347	Wet
K00820	0.000143483	0.871958	-0.19767	Wet
K03696	0.00448939	0.867987	-0.204254	Wet
K00868	0.037418	0.86558	-0.208262	Wet
K03601	0.0069848	0.863032	-0.212514	Wet
K01989	0.00862524	0.860767	-0.216305	Wet
K02035	0.0438791	0.856625	-0.223265	Wet
K00179	0.0187948	0.854313	-0.227164	Wet
K02015	0.0438791	0.849705	-0.234966	Wet
K01786	0.0438791	0.847192	-0.23924	Wet
K03073	0.0156056	0.845787	-0.241634	Wet
K03060	0.0268002	0.843624	-0.245329	Wet
K02334	9.91067e-05	0.842995	-0.246405	Wet
K03529	0.00168777	0.838487	-0.254139	Wet
K02057	0.0225002	0.837348	-0.2561	Wet
K03402	0.0069848	0.836256	-0.257984	Wet
K10907	0.00562246	0.831879	-0.265554	Wet
K06881	0.0225002	0.826428	-0.275039	Wet
K04763	0.0187948	0.825285	-0.277037	Wet
K02227	0.0128868	0.824779	-0.27792	Wet
K01998	0.0187948	0.824736	-0.277995	Wet
K01356	0.00448939	0.819829	-0.286605	Wet
K03389	0.0268002	0.819343	-0.28746	Wet
K00626	0.037418	0.818942	-0.288167	Wet
K00050	0.0225002	0.81802	-0.289791	Wet
K02071	0.0012943	0.816601	-0.292298	Wet
K02033	0.00862524	0.814714	-0.295634	Wet
K05601	0.0225002	0.814656	-0.295738	Wet
K02433	0.000545826	0.813876	-0.297118	Wet
K01995	0.00279866	0.813308	-0.298126	Wet
K05934	0.0317437	0.812721	-0.299167	Wet
K03657	0.000143483	0.811986	-0.300473	Wet
K05936	0.0438791	0.810042	-0.303931	Wet
K02010	0.0128868	0.809365	-0.305137	Wet
K01996	0.00862524	0.809178	-0.305471	Wet
K17677	0.00279866	0.807139	-0.309111	Wet
K02017	0.0225002	0.805581	-0.311899	Wet
K08963	0.037418	0.804306	-0.314184	Wet
K16787	0.00862524	0.804153	-0.314458	Wet
K01486	0.0105734	0.803718	-0.315239	Wet
K02029	0.000288445	0.803008	-0.316513	Wet
K02115	0.0069848	0.802393	-0.317619	Wet
K00040	0.0156056	0.801717	-0.318836	Wet
K02283	0.0156056	0.801469	-0.319282	Wet
K02049	0.0156056	0.798439	-0.324747	Wet
K02013	0.00448939	0.794099	-0.33261	Wet
K02825	0.0317437	0.79292	-0.334752	Wet
K03780	0.0225002	0.792353	-0.335785	Wet
K01251	0.0156056	0.790488	-0.339185	Wet
K17074	0.0317437	0.787879	-0.343954	Wet
K03466	0.000143483	0.787379	-0.344869	Wet
K00100	0.0225002	0.783977	-0.351117	Wet
K07319	0.0268002	0.783656	-0.351707	Wet
K04653	0.0438791	0.783233	-0.352487	Wet
K01999	0.0069848	0.782565	-0.353718	Wet
K01487	0.00218479	0.781237	-0.356167	Wet
K03311	0.0317437	0.777867	-0.362405	Wet
K15923	0.0268002	0.7746	-0.368476	Wet
K02050	0.037418	0.774593	-0.368489	Wet
K04655	0.0268002	0.772286	-0.372793	Wet
K02346	2.81049e-05	0.77162	-0.374037	Wet
K07029	0.0012943	0.771263	-0.374705	Wet
K02072	0.000288445	0.768979	-0.378983	Wet
K03588	0.00356045	0.767849	-0.381105	Wet
K05350	0.00356045	0.766498	-0.383646	Wet
K02030	0.00862524	0.765405	-0.385705	Wet
K00929	0.0128868	0.763524	-0.389255	Wet
K06958	0.037418	0.763123	-0.390012	Wet
K01804	0.0105734	0.763019	-0.39021	Wet
K03666	0.037418	0.762947	-0.390346	Wet
K02051	0.0438791	0.762435	-0.391313	Wet
K14170	0.0317437	0.761675	-0.392753	Wet
K17810	0.0069848	0.760884	-0.394251	Wet
K02114	0.0012943	0.758707	-0.398386	Wet
K00772	0.0317437	0.755584	-0.404336	Wet
K17319	0.000980713	0.7551	-0.40526	Wet
K14138	0.0317437	0.750379	-0.414308	Wet
K00940	0.00562246	0.748821	-0.417307	Wet
K02073	2.81049e-05	0.747293	-0.420254	Wet
K02588	0.0268002	0.747219	-0.420397	Wet
K05896	0.000288445	0.744507	-0.425643	Wet
K02805	0.0268002	0.744383	-0.425884	Wet
K03074	0.0156056	0.74316	-0.428256	Wet
K07979	0.0105734	0.742381	-0.429768	Wet
K13292	2.95841e-06	0.735749	-0.442714	Wet
K02109	0.00562246	0.735628	-0.442951	Wet
K02535	0.0069848	0.73073	-0.452589	Wet
K01480	0.0187948	0.730684	-0.45268	Wet
K17073	0.0105734	0.729489	-0.455042	Wet
K00990	0.0317437	0.72828	-0.457435	Wet
K04042	0.00562246	0.727994	-0.458002	Wet
K06416	0.0317437	0.72796	-0.458068	Wet
K10539	0.037418	0.72674	-0.460488	Wet
K07258	0.0268002	0.725807	-0.462342	Wet
K07009	0.0268002	0.725504	-0.462944	Wet
K02435	0.000545826	0.725309	-0.463332	Wet
K01007	0.000205609	0.722336	-0.469258	Wet
K08177	0.0069848	0.722219	-0.469492	Wet
K02018	0.0105734	0.721314	-0.471301	Wet
K00832	0.0225002	0.719344	-0.475247	Wet
K05340	0.00562246	0.718426	-0.477089	Wet
K03570	0.0156056	0.718287	-0.477368	Wet
K02190	0.0317437	0.718268	-0.477407	Wet
K03799	0.0187948	0.714864	-0.48426	Wet
K10119	0.00356045	0.713084	-0.487856	Wet
K04517	0.0069848	0.712411	-0.489219	Wet
K01443	0.000400864	0.711507	-0.491051	Wet
K10548	0.0156056	0.70963	-0.49486	Wet
K10947	0.00168777	0.705309	-0.503673	Wet
K07080	0.000736644	0.704898	-0.504513	Wet
K03699	0.0187948	0.704653	-0.505015	Wet
K09811	0.0156056	0.704177	-0.50599	Wet
K02020	0.00448939	0.703803	-0.506756	Wet
K02446	0.0128868	0.702828	-0.508755	Wet
K07015	0.037418	0.70121	-0.512081	Wet
K01439	0.0317437	0.70094	-0.512638	Wet
K03442	0.037418	0.699375	-0.515862	Wet
K05919	0.0187948	0.697778	-0.519159	Wet
K10118	0.0128868	0.695991	-0.52286	Wet
K02011	0.000400864	0.693266	-0.528518	Wet
K03571	0.0317437	0.69311	-0.528844	Wet
K10441	0.0438791	0.693037	-0.528995	Wet
K07719	0.037418	0.692066	-0.531018	Wet
K03724	0.00562246	0.690705	-0.533859	Wet
K03779	0.0012943	0.687184	-0.541233	Wet
K03326	0.0438791	0.683412	-0.549173	Wet
K17686	0.00356045	0.676909	-0.562967	Wet
K00797	0.0268002	0.670257	-0.577213	Wet
K03273	0.00448939	0.669747	-0.578313	Wet
K01581	0.00168777	0.664756	-0.589104	Wet
K03590	0.0317437	0.664556	-0.589538	Wet
K06042	0.00448939	0.664524	-0.589606	Wet
K02012	0.000288445	0.663792	-0.591197	Wet
K03563	0.0225002	0.660128	-0.599183	Wet
K07112	0.0012943	0.657953	-0.603943	Wet
K06201	0.037418	0.655367	-0.609625	Wet
K03272	0.0069848	0.652756	-0.615385	Wet
K01841	0.00279866	0.651978	-0.617104	Wet
K03390	0.0156056	0.650631	-0.620088	Wet
K03306	0.000980713	0.649921	-0.621664	Wet
K06346	2.95841e-06	0.649437	-0.622739	Wet
K01654	0.0069848	0.64745	-0.627159	Wet
K07552	0.0268002	0.646868	-0.628456	Wet
K07722	0.00356045	0.64471	-0.633279	Wet
K02280	0.0203705	0.643666	-0.635615	Wet
K03217	0.00218479	0.642296	-0.638689	Wet
K03980	0.000400864	0.639376	-0.645264	Wet
K03408	0.0225002	0.63922	-0.645615	Wet
K03412	0.0069848	0.638405	-0.647457	Wet
K03503	0.0317437	0.638179	-0.647968	Wet
K02471	0.00356045	0.637874	-0.648657	Wet
K09762	0.0105734	0.630695	-0.664986	Wet
K06937	0.0128868	0.629788	-0.667062	Wet
K10439	0.0317437	0.629451	-0.667834	Wet
K00575	0.00448939	0.629029	-0.668801	Wet
K15898	0.0069848	0.627767	-0.671699	Wet
K07793	0.00448939	0.625714	-0.676424	Wet
K07129	0.00218479	0.625435	-0.677069	Wet
K01779	0.0317437	0.62416	-0.680013	Wet
K04835	0.0317437	0.615787	-0.699498	Wet
K03313	0.00218479	0.615703	-0.699694	Wet
K08884	0.0268002	0.615167	-0.70095	Wet
K06409	0.00279866	0.615149	-0.700993	Wet
K03382	0.00562246	0.613592	-0.704648	Wet
K02654	0.0225002	0.611643	-0.709239	Wet
K08092	0.0268002	0.609558	-0.714166	Wet
K08591	0.00356045	0.608876	-0.715781	Wet
K10562	0.000736644	0.60596	-0.722705	Wet
K01042	0.0268002	0.6057	-0.723324	Wet
K09131	0.00562246	0.604351	-0.726541	Wet
K00823	0.00168777	0.603286	-0.729085	Wet
K03732	0.0069848	0.601556	-0.733229	Wet
K01849	0.00356045	0.599906	-0.737192	Wet
K11907	0.037418	0.59644	-0.745551	Wet
K12527	0.000143483	0.593827	-0.751885	Wet
K03826	0.0317437	0.590404	-0.760225	Wet
K03575	0.000400864	0.58887	-0.763979	Wet
K07739	0.000143483	0.588843	-0.764045	Wet
K02567	0.0105734	0.587224	-0.768017	Wet
K11181	0.0317437	0.585087	-0.773277	Wet
K06877	0.000288445	0.583375	-0.777505	Wet
K10117	0.00562246	0.580886	-0.783672	Wet
K01249	0.0400237	0.579857	-0.786232	Wet
K12137	0.000980713	0.579035	-0.788277	Wet
K02585	0.000980713	0.576872	-0.793677	Wet
K01630	0.0156056	0.575632	-0.796781	Wet
K00016	0.000736644	0.575504	-0.797102	Wet
K01628	2.81049e-05	0.571412	-0.807396	Wet
K03620	0.0187948	0.570175	-0.810524	Wet
K03750	0.000400864	0.569843	-0.811363	Wet
K01118	0.0187948	0.568923	-0.813694	Wet
K11900	0.0187948	0.567244	-0.817958	Wet
K10440	0.037418	0.566012	-0.821096	Wet
K07477	0.00448939	0.563389	-0.827798	Wet
K00359	0.0225002	0.561356	-0.833013	Wet
K01848	0.0128868	0.561245	-0.833298	Wet
K10012	0.000980713	0.560714	-0.834664	Wet
K01878	9.91067e-05	0.559904	-0.836749	Wet
K00872	0.00562246	0.559054	-0.838939	Wet
K03584	0.0128868	0.558973	-0.839149	Wet
K03413	0.00448939	0.558103	-0.841397	Wet
K15555	0.00356045	0.55771	-0.842413	Wet
K03694	0.0317437	0.552476	-0.856016	Wet
K07067	0.00562246	0.551091	-0.859637	Wet
K05903	0.00448939	0.550567	-0.861009	Wet
K10546	0.00356045	0.549815	-0.862983	Wet
K05946	0.00448939	0.549426	-0.864004	Wet
K13542	0.0105734	0.549302	-0.864329	Wet
K01641	0.00448939	0.549143	-0.864747	Wet
K02195	0.00448939	0.548023	-0.867692	Wet
K04075	0.0317437	0.546924	-0.870588	Wet
K07068	0.0012943	0.546382	-0.872017	Wet
K03722	0.0317437	0.54629	-0.87226	Wet
K07726	0.0268002	0.546106	-0.872747	Wet
K02119	0.0317437	0.545636	-0.873989	Wet
K09767	0.000288445	0.544358	-0.877374	Wet
K01879	0.000545826	0.543431	-0.879831	Wet
K05989	0.0225002	0.54298	-0.881029	Wet
K00798	1.4792e-06	0.542049	-0.883504	Wet
K12141	6.65642e-05	0.539254	-0.890962	Wet
K12297	9.91067e-05	0.538489	-0.893011	Wet
K08281	0.037418	0.537287	-0.896234	Wet
K00989	0.0105734	0.536889	-0.897304	Wet
K07183	0.000545826	0.531333	-0.912312	Wet
K05796	0.00279866	0.531051	-0.913079	Wet
K02472	0.0438791	0.530791	-0.913784	Wet
K03405	4.43761e-05	0.530143	-0.915547	Wet
K07812	0.00448939	0.528324	-0.920505	Wet
K01476	0.037418	0.526189	-0.926347	Wet
K09949	0.000288445	0.526015	-0.926825	Wet
K01823	0.000143483	0.521514	-0.939223	Wet
K07307	0.0069848	0.519104	-0.945906	Wet
K12138	0.000400864	0.51756	-0.950202	Wet
K15534	0.000736644	0.512776	-0.963599	Wet
K09741	0.00218479	0.510503	-0.970009	Wet
K02866	0.0268002	0.50915	-0.973838	Wet
K06610	0.0225002	0.508946	-0.974416	Wet
K00087	0.0187948	0.507208	-0.979351	Wet
K06282	0.00218479	0.505182	-0.985125	Wet
K03231	0.0225002	0.504467	-0.987167	Wet
K06281	0.00168777	0.504422	-0.987298	Wet
K02930	0.0268002	0.504351	-0.987499	Wet
K08282	0.0156056	0.502693	-0.992251	Wet
K03394	9.91067e-05	0.502486	-0.992844	Wet
K01256	0.0268002	0.501472	-0.995759	Wet
K00638	0.0128868	0.500134	-0.999612	Wet
K02573	0.000980713	0.493001	-1.02034	Wet
K02422	0.000736644	0.492596	-1.02152	Wet
K13479	0.0225002	0.491886	-1.0236	Wet
K01919	0.0317437	0.490519	-1.02762	Wet
K00187	0.0156056	0.487909	-1.03532	Wet
K03056	0.0317437	0.487745	-1.0358	Wet
K07696	0.0156056	0.485292	-1.04307	Wet
K00066	0.0187948	0.483933	-1.04712	Wet
K14083	0.00218479	0.48086	-1.05631	Wet
K11180	0.0268002	0.47495	-1.07415	Wet
K03411	0.00562246	0.474464	-1.07563	Wet
K10547	0.00562246	0.473069	-1.07988	Wet
K00209	0.00562246	0.472485	-1.08166	Wet
K02510	0.0069848	0.472445	-1.08178	Wet
K07308	0.0438791	0.472249	-1.08238	Wet
K01420	0.0225002	0.471775	-1.08383	Wet
K00020	0.0069848	0.470686	-1.08716	Wet
K16887	0.0225002	0.467835	-1.09593	Wet
K10193	0.0317437	0.467463	-1.09708	Wet
K01299	0.0438791	0.464361	-1.10668	Wet
K03709	0.0438791	0.46371	-1.1087	Wet
K07257	0.00862524	0.462877	-1.1113	Wet
K07705	0.00356045	0.462638	-1.11204	Wet
K05516	0.0187948	0.461466	-1.1157	Wet
K13787	4.43761e-05	0.459684	-1.12128	Wet
K06381	0.0438791	0.459419	-1.12212	Wet
K02927	0.00448939	0.458088	-1.1263	Wet
K09931	0.00562246	0.457283	-1.12884	Wet
K11645	0.00356045	0.455052	-1.1359	Wet
K12140	0.0012943	0.450663	-1.14988	Wet
K08368	0.0438791	0.448897	-1.15554	Wet
K00613	0.00168777	0.448416	-1.15709	Wet
K06408	0.0156056	0.447521	-1.15997	Wet
K03234	0.037418	0.444423	-1.16999	Wet
K00186	0.00218479	0.443813	-1.17198	Wet
K11392	0.0156056	0.441891	-1.17824	Wet
K03743	0.0105734	0.437671	-1.19208	Wet
K01455	0.0317437	0.437048	-1.19414	Wet
K16214	0.00562246	0.436525	-1.19586	Wet
K15924	0.0438791	0.435761	-1.19839	Wet
K13932	0.0225002	0.434595	-1.20226	Wet
K09773	4.43761e-05	0.433481	-1.20596	Wet
K14088	0.000288445	0.433203	-1.20689	Wet
K01103	0.00218479	0.431354	-1.21306	Wet
K03762	0.0012943	0.431143	-1.21376	Wet
K06298	0.0069848	0.429126	-1.22053	Wet
K05364	0.00218479	0.428681	-1.22202	Wet
K15739	0.0105734	0.428206	-1.22362	Wet
K03608	0.0156056	0.426557	-1.22919	Wet
K02481	0.0069848	0.424936	-1.23468	Wet
K01176	0.00862524	0.423723	-1.23881	Wet
K03410	0.00562246	0.42305	-1.2411	Wet
K09155	0.0187948	0.422397	-1.24333	Wet
K09770	0.00218479	0.419517	-1.2532	Wet
K08979	0.0317437	0.418402	-1.25704	Wet
K00158	0.0456245	0.418302	-1.25738	Wet
K01090	0.00279866	0.41677	-1.26268	Wet
K16886	0.00862524	0.414354	-1.27107	Wet
K03533	0.000545826	0.414353	-1.27107	Wet
K04765	0.00279866	0.413652	-1.27351	Wet
K02113	0.000736644	0.41331	-1.2747	Wet
K16885	0.00562246	0.412248	-1.27842	Wet
K06019	0.00218479	0.411011	-1.28275	Wet
K00184	0.000400864	0.409535	-1.28794	Wet
K00196	4.43761e-05	0.409022	-1.28975	Wet
K16515	0.0275234	0.408912	-1.29014	Wet
K00547	0.00448939	0.408554	-1.2914	Wet
K02279	0.000205609	0.407694	-1.29444	Wet
K02552	0.0268002	0.407592	-1.2948	Wet
K16927	0.00168777	0.406188	-1.29978	Wet
K00185	0.000980713	0.405165	-1.30342	Wet
K08567	0.000400864	0.404526	-1.3057	Wet
K07220	4.43761e-05	0.403702	-1.30864	Wet
K01060	0.000400864	0.403202	-1.31042	Wet
K07730	0.0317437	0.401886	-1.31514	Wet
K02415	0.0128868	0.401035	-1.3182	Wet
K01011	0.00218479	0.399767	-1.32277	Wet
K06133	0.0187948	0.393003	-1.34739	Wet
K02995	0.0438791	0.392059	-1.35086	Wet
K09138	0.00356045	0.39147	-1.35303	Wet
K09724	0.0438791	0.391127	-1.35429	Wet
K03567	0.0225002	0.390732	-1.35575	Wet
K03589	0.000736644	0.390622	-1.35615	Wet
K07533	0.00356045	0.390389	-1.35701	Wet
K03813	0.00448939	0.38963	-1.35982	Wet
K09936	0.0268002	0.388764	-1.36303	Wet
K07704	0.0069848	0.382524	-1.38638	Wet
K08309	0.0156056	0.382402	-1.38684	Wet
K05692	0.00356045	0.38202	-1.38828	Wet
K08315	0.0069848	0.381834	-1.38898	Wet
K07144	0.0347821	0.381576	-1.38996	Wet
K03975	0.0128868	0.381406	-1.3906	Wet
K15578	0.0069848	0.379476	-1.39792	Wet
K07040	0.00218479	0.378614	-1.4012	Wet
K09696	0.0449421	0.375215	-1.41421	Wet
K02750	0.0156056	0.375208	-1.41424	Wet
K01547	0.0187948	0.374304	-1.41772	Wet
K12143	0.00811803	0.372129	-1.42613	Wet
K01965	0.0192542	0.371829	-1.42729	Wet
K13640	0.0012943	0.369536	-1.43621	Wet
K02221	0.000288445	0.367082	-1.44583	Wet
K12234	0.0390345	0.366915	-1.44648	Wet
K03476	0.0317437	0.366405	-1.44849	Wet
K07161	0.0452615	0.365265	-1.45298	Wet
K14120	0.0317437	0.362543	-1.46378	Wet
K02614	0.00279866	0.360139	-1.47337	Wet
K11912	0.00279866	0.356733	-1.48709	Wet
K01421	0.0187948	0.352855	-1.50285	Wet
K07072	0.0363427	0.350779	-1.51136	Wet
K10231	0.00888779	0.346588	-1.5287	Wet
K04794	6.65642e-05	0.345499	-1.53325	Wet
K06196	0.0317437	0.345117	-1.53484	Wet
K17204	0.0268002	0.343105	-1.54328	Wet
K07033	0.000545826	0.343004	-1.5437	Wet
K00584	0.0438791	0.342976	-1.54382	Wet
K09733	0.0263414	0.341742	-1.54902	Wet
K11212	0.0187948	0.3374	-1.56747	Wet
K07313	0.00218479	0.335909	-1.57386	Wet
K10561	0.0390345	0.334277	-1.58088	Wet
K00863	0.00356045	0.327867	-1.60882	Wet
K03725	0.037418	0.327363	-1.61104	Wet
K17203	0.0438791	0.326492	-1.61488	Wet
K06962	4.43761e-05	0.324366	-1.62431	Wet
K09414	0.0145641	0.321284	-1.63808	Wet
K00577	0.037418	0.320754	-1.64046	Wet
K01529	0.0335508	0.320671	-1.64084	Wet
K09685	0.00448939	0.320104	-1.64339	Wet
K09727	0.0281099	0.319624	-1.64555	Wet
K07135	0.0444107	0.316276	-1.66075	Wet
K01226	0.0268002	0.315438	-1.66457	Wet
K12511	0.00562246	0.314953	-1.66679	Wet
K04800	0.0225002	0.31418	-1.67034	Wet
K00205	0.0317437	0.313661	-1.67272	Wet
K06385	0.0438791	0.312905	-1.6762	Wet
K13942	0.0438791	0.311111	-1.6845	Wet
K03795	0.0225002	0.310842	-1.68575	Wet
K06875	0.0410443	0.310489	-1.68738	Wet
K03758	0.000205609	0.306417	-1.70643	Wet
K01173	0.00279866	0.306116	-1.70785	Wet
K09740	0.00420201	0.30474	-1.71435	Wet
K07744	0.0452615	0.303057	-1.72234	Wet
K09758	0.0156056	0.302977	-1.72272	Wet
K07309	0.00862524	0.298854	-1.74249	Wet
K02922	0.0390345	0.297531	-1.74889	Wet
K17202	0.0317437	0.290757	-1.78211	Wet
K07569	0.0162618	0.287987	-1.79592	Wet
K00579	0.0177834	0.287299	-1.79938	Wet
K03738	0.0012943	0.286831	-1.80173	Wet
K03610	0.0268002	0.284545	-1.81327	Wet
K14104	0.0200939	0.284019	-1.81594	Wet
K14097	0.0382612	0.283956	-1.81626	Wet
K14117	0.0300971	0.280124	-1.83586	Wet
K13812	0.0390345	0.278219	-1.84571	Wet
K00841	0.0128868	0.277073	-1.85166	Wet
K03604	0.000288445	0.276551	-1.85438	Wet
K11961	0.0268002	0.273096	-1.87252	Wet
K00202	0.0452615	0.271584	-1.88053	Wet
K13529	0.0069848	0.271567	-1.88062	Wet
K03316	0.0268002	0.271093	-1.88314	Wet
K10007	0.0438791	0.270687	-1.8853	Wet
K02413	0.00168777	0.265973	-1.91065	Wet
K05966	0.00279866	0.265825	-1.91145	Wet
K14106	0.0156056	0.263489	-1.92419	Wet
K14561	0.0387441	0.261335	-1.93603	Wet
K07585	0.0390345	0.260719	-1.93943	Wet
K00203	0.0208743	0.259786	-1.9446	Wet
K16210	0.0154647	0.258675	-1.95079	Wet
K13892	0.0266782	0.256952	-1.96043	Wet
K16052	0.0190507	0.255881	-1.96646	Wet
K12950	2.81049e-05	0.255847	-1.96665	Wet
K17363	0.00168777	0.254999	-1.97144	Wet
K01057	0.037418	0.252957	-1.98304	Wet
K00319	0.0208743	0.251908	-1.98903	Wet
K03406	0.000545826	0.251618	-1.99069	Wet
K02191	0.0012943	0.25076	-1.99562	Wet
K07332	0.0105678	0.250504	-1.99709	Wet
K00253	0.0300971	0.249799	-2.00116	Wet
K12818	0.0469538	0.248249	-2.01014	Wet
K00201	0.0177834	0.247817	-2.01265	Wet
K10006	0.0317437	0.246341	-2.02127	Wet
K14110	0.0277897	0.245548	-2.02593	Wet
K00002	0.0150299	0.243821	-2.0361	Wet
K02009	0.000980713	0.243624	-2.03727	Wet
K17246	0.0317437	0.243616	-2.03732	Wet
K01975	0.00279866	0.243493	-2.03805	Wet
K03018	0.0340713	0.239477	-2.06204	Wet
K09017	0.031293	0.237741	-2.07254	Wet
K14124	0.0246416	0.237315	-2.07512	Wet
K09766	0.000736644	0.233617	-2.09778	Wet
K11178	0.00119881	0.233479	-2.09864	Wet
K06394	0.0268002	0.23207	-2.10737	Wet
K02984	5.91682e-06	0.23157	-2.11048	Wet
K05666	0.0245975	0.231182	-2.1129	Wet
K03283	0.000143483	0.230643	-2.11627	Wet
K08957	0.0128868	0.226161	-2.14458	Wet
K06155	0.0126591	0.22603	-2.14541	Wet
K03364	0.0190507	0.225385	-2.14954	Wet
K14123	0.0268002	0.225295	-2.15011	Wet
K08097	0.0243229	0.222838	-2.16593	Wet
K07151	0.000143483	0.222437	-2.16853	Wet
K10397	0.0130233	0.221853	-2.17232	Wet
K01592	0.0227412	0.219555	-2.18735	Wet
K00712	0.0336824	0.219074	-2.19051	Wet
K04630	0.0190476	0.210531	-2.2479	Wet
K03399	0.00862524	0.20735	-2.26986	Wet
K10394	0.0268002	0.204124	-2.29248	Wet
K03044	0.0456245	0.204008	-2.29331	Wet
K10393	0.0136859	0.203914	-2.29397	Wet
K03930	9.26327e-05	0.203579	-2.29634	Wet
K01001	0.000980713	0.203521	-2.29675	Wet
K13339	0.0173322	0.202789	-2.30195	Wet
K06395	0.0404815	0.201971	-2.30778	Wet
K06666	0.035209	0.200671	-2.3171	Wet
K14101	0.0285031	0.199848	-2.32302	Wet
K10413	0.000400864	0.198009	-2.33636	Wet
K06118	0.000736644	0.193552	-2.36921	Wet
K02081	0.037418	0.193212	-2.37174	Wet
K02940	0.000569559	0.1924	-2.37782	Wet
K00372	0.0128868	0.190746	-2.39028	Wet
K08824	0.0317437	0.190629	-2.39116	Wet
K05804	0.0359873	0.18678	-2.42059	Wet
K11131	0.00356045	0.180559	-2.46946	Wet
K03164	0.0438791	0.17863	-2.48495	Wet
K03006	0.0187948	0.176883	-2.49913	Wet
K13303	0.0209694	0.176237	-2.50441	Wet
K14780	0.000550073	0.176204	-2.50468	Wet
K06067	0.000205609	0.175213	-2.51282	Wet
K07767	0.0156056	0.172803	-2.5328	Wet
K02882	0.00515076	0.169845	-2.55771	Wet
K09498	0.00122949	0.169837	-2.55778	Wet
K06393	0.00562246	0.169659	-2.55929	Wet
K17734	0.00218479	0.169008	-2.56483	Wet
K07904	0.0225002	0.166841	-2.58345	Wet
K15441	0.0153415	0.166519	-2.58624	Wet
K05873	0.00448939	0.166443	-2.5869	Wet
K02324	0.0187948	0.166059	-2.59023	Wet
K03652	0.00218479	0.16439	-2.60481	Wet
K05757	0.012261	0.162963	-2.61739	Wet
K03489	0.0207841	0.162947	-2.61753	Wet
K02955	0.00107955	0.162765	-2.61914	Wet
K07941	0.0100232	0.162058	-2.62542	Wet
K12614	0.0268002	0.161288	-2.63229	Wet
K04103	0.00857084	0.160408	-2.64018	Wet
K14842	0.0190507	0.15925	-2.65063	Wet
K01363	0.00356045	0.158898	-2.65383	Wet
K02865	0.000288445	0.158752	-2.65515	Wet
K14777	0.0422031	0.157973	-2.66225	Wet
K02145	0.000545826	0.156374	-2.67693	Wet
K15423	0.0069848	0.155383	-2.6861	Wet
K10389	0.0128868	0.15465	-2.69292	Wet
K08830	0.0225002	0.154257	-2.69659	Wet
K03010	0.00883736	0.154014	-2.69886	Wet
K07937	1.77505e-05	0.153871	-2.7002	Wet
K01115	0.0100232	0.153596	-2.70279	Wet
K11253	0.0012943	0.152022	-2.71765	Wet
K00814	0.000151371	0.151733	-2.72039	Wet
K02087	0.037418	0.151414	-2.72343	Wet
K10956	0.00562246	0.15114	-2.72604	Wet
K05768	0.0190476	0.150558	-2.73161	Wet
K03083	0.00862524	0.14982	-2.7387	Wet
K10401	0.0454214	0.149752	-2.73936	Wet
K13025	0.00345403	0.149333	-2.74339	Wet
K07953	0.00615397	0.147802	-2.75827	Wet
K02146	0.0010001	0.14778	-2.75848	Wet
K02964	0.00562246	0.146421	-2.77181	Wet
K12856	2.95841e-06	0.146373	-2.77228	Wet
K03097	0.0268002	0.146137	-2.77461	Wet
K02925	0.000400864	0.14612	-2.77477	Wet
K02542	0.00862524	0.145476	-2.78114	Wet
K04563	0.0268002	0.145149	-2.7844	Wet
K07901	0.0156056	0.144211	-2.79375	Wet
K08770	0.0173322	0.14389	-2.79696	Wet
K00894	0.0126591	0.143552	-2.80035	Wet
K02575	0.0336824	0.143528	-2.8006	Wet
K10410	0.0444107	0.143412	-2.80176	Wet
K09497	0.0128868	0.1431	-2.8049	Wet
K02183	0.00615397	0.14255	-2.81046	Wet
K06630	0.000205609	0.142425	-2.81173	Wet
K02088	0.037418	0.142214	-2.81387	Wet
K07203	0.000400864	0.141214	-2.82404	Wet
K02209	0.0105734	0.140856	-2.82771	Wet
K00654	0.00218479	0.140661	-2.82971	Wet
K02212	0.0225002	0.140412	-2.83226	Wet
K06269	0.0225002	0.139956	-2.83696	Wet
K09495	0.00448939	0.138473	-2.85233	Wet
K08217	0.000980713	0.138207	-2.8551	Wet
K02147	0.0069848	0.137889	-2.85842	Wet
K14403	0.0452615	0.137083	-2.86688	Wet
K02868	0.0225002	0.136728	-2.87062	Wet
K04371	0.00562246	0.136606	-2.87191	Wet
K11252	0.000115188	0.136312	-2.87502	Wet
K02218	0.0069848	0.136182	-2.87639	Wet
K15900	0.000249398	0.135342	-2.88532	Wet
K04460	0.0317437	0.134673	-2.89247	Wet
K08293	0.00862524	0.134538	-2.89391	Wet
K03257	0.0105734	0.134476	-2.89458	Wet
K02728	0.0190507	0.134103	-2.89859	Wet
K07375	0.00562246	0.13405	-2.89916	Wet
K10355	0.0317437	0.133755	-2.90233	Wet
K17255	0.0156056	0.132983	-2.91068	Wet
K12393	0.0268002	0.132863	-2.91198	Wet
K07976	0.046777	0.132673	-2.91406	Wet
K09496	0.0156056	0.132612	-2.91472	Wet
K07874	0.0225002	0.132249	-2.91867	Wet
K04382	0.0128868	0.132157	-2.91968	Wet
K05979	0.0105734	0.131948	-2.92196	Wet
K03062	0.0128868	0.131563	-2.92618	Wet
K09786	0.0266782	0.131374	-2.92824	Wet
K10575	0.0105678	0.130985	-2.93252	Wet
K04345	0.0268002	0.13047	-2.93821	Wet
K03021	0.037418	0.13026	-2.94054	Wet
K15498	0.0012943	0.129672	-2.94706	Wet
K07931	0.017699	0.128891	-2.95578	Wet
K07877	0.0156056	0.128684	-2.9581	Wet
K12196	0.00862524	0.128604	-2.95899	Wet
K02999	0.000669849	0.127797	-2.96808	Wet
K10391	0.0206848	0.127397	-2.9726	Wet
K06027	0.0119222	0.12722	-2.9746	Wet
K02210	0.0105678	0.12636	-2.98439	Wet
K02937	0.000375835	0.12633	-2.98473	Wet
K10408	0.00200457	0.124476	-3.00606	Wet
K09499	0.00562246	0.124383	-3.00714	Wet
K02206	0.0438791	0.123836	-3.01349	Wet
K04499	0.0187948	0.12364	-3.01578	Wet
K06689	0.00862524	0.123585	-3.01643	Wet
K07374	0.000545826	0.123007	-3.02318	Wet
K10037	0.00479768	0.12289	-3.02456	Wet
K12828	2.95841e-06	0.121283	-3.04355	Wet
K08960	0.0225002	0.120683	-3.05071	Wet
K12815	0.0268002	0.119644	-3.06318	Wet
K07944	0.0225002	0.119258	-3.06784	Wet
K16465	0.0156056	0.11914	-3.06927	Wet
K02973	0.00862524	0.119123	-3.06948	Wet
K11320	0.0417458	0.118702	-3.07458	Wet
K12164	4.43761e-05	0.118187	-3.08086	Wet
K08825	0.00457123	0.11795	-3.08376	Wet
K02938	2.81049e-05	0.117863	-3.08481	Wet
K02997	0.0105734	0.117595	-3.0881	Wet
K07897	0.00218479	0.117541	-3.08877	Wet
K07198	0.037418	0.117529	-3.08891	Wet
K11251	0.00356045	0.11716	-3.09345	Wet
K10418	0.0069848	0.117032	-3.09503	Wet
K14168	0.0476791	0.115863	-3.1095	Wet
K02898	0.000669849	0.114552	-3.12592	Wet
K16482	0.0193191	0.114092	-3.13173	Wet
K03115	0.0069848	0.113557	-3.13851	Wet
K05290	0.000235487	0.112724	-3.14913	Wet
K13179	0.0382612	0.112661	-3.14994	Wet
K02989	0.000864048	0.112032	-3.15802	Wet
K03066	0.00168777	0.111327	-3.16713	Wet
K04482	0.0125932	0.11128	-3.16774	Wet
K14848	0.00429116	0.110545	-3.17729	Wet
K02739	0.000249398	0.110248	-3.18118	Wet
K12622	0.0273033	0.110167	-3.18224	Wet
K17497	0.0469538	0.109838	-3.18655	Wet
K06163	0.0067551	0.109722	-3.18807	Wet
K09493	0.00448939	0.109424	-3.192	Wet
K02960	0.0106255	0.109037	-3.19712	Wet
K02589	0.00713309	0.108745	-3.20098	Wet
K16185	0.00453795	0.108486	-3.20442	Wet
K02981	1.03544e-05	0.10837	-3.20596	Wet
K02985	5.67858e-05	0.10826	-3.20743	Wet
K10872	0.0187948	0.107723	-3.2146	Wet
K14521	0.000193617	0.107519	-3.21733	Wet
K17260	0.00218479	0.106782	-3.22726	Wet
K13506	0.00726613	0.104356	-3.26042	Wet
K04646	0.000142433	0.104249	-3.26189	Wet
K08324	0.0453415	0.103761	-3.26866	Wet
K08057	0.000543537	0.103728	-3.26913	Wet
K09490	0.00356045	0.103026	-3.27892	Wet
K02540	1.03544e-05	0.100427	-3.31578	Wet
K02591	0.0172514	0.100266	-3.31809	Wet
K08794	0.00527881	0.0999208	-3.32307	Wet
K10414	0.0135895	0.0994976	-3.3292	Wet
K03061	0.0069848	0.0992616	-3.33262	Wet
K10580	0.0105734	0.0986345	-3.34176	Wet
K17266	0.000193617	0.0983237	-3.34632	Wet
K07300	0.00313064	0.097681	-3.35578	Wet
K02173	0.0105678	0.0973954	-3.36	Wet
K12820	0.0154647	0.0972082	-3.36278	Wet
K06384	0.0436164	0.0972022	-3.36287	Wet
K02155	0.00591569	0.0968491	-3.36812	Wet
K12400	0.0302369	0.0963346	-3.3758	Wet
K14565	0.00151006	0.0956756	-3.38571	Wet
K07890	0.0125384	0.0947247	-3.40012	Wet
K00967	0.00118253	0.0945317	-3.40306	Wet
K11718	0.000545165	0.0908456	-3.46044	Wet
K03063	0.000715353	0.0901315	-3.47182	Wet
K00986	0.0426452	0.0899929	-3.47405	Wet
K05658	0.0245975	0.0896964	-3.47881	Wet
K03064	0.00119881	0.086243	-3.53545	Wet
K17836	0.00183467	0.0857847	-3.54314	Wet
K11338	0.00562246	0.0850354	-3.55579	Wet
K03065	0.00168777	0.0849282	-3.55761	Wet
K07889	0.00811803	0.0849241	-3.55768	Wet
K03857	0.000205505	0.0843001	-3.56832	Wet
K15865	0.00288178	0.0836391	-3.57968	Wet
K00131	0.0156056	0.08253	-3.59894	Wet
K16875	0.000669849	0.0816315	-3.61473	Wet
K04536	0.00125124	0.0796059	-3.65098	Wet
K11439	0.00699962	0.0795916	-3.65124	Wet
K05780	0.00509408	0.0779601	-3.68112	Wet
K12392	0.0267092	0.0759144	-3.71948	Wet
K03246	0.01534	0.075148	-3.73412	Wet
K00583	0.0210672	0.0747811	-3.74118	Wet
K01530	0.000204245	0.0731542	-3.77292	Wet
K04456	0.00383107	0.0712184	-3.81161	Wet
K06415	0.00230932	0.0648589	-3.94655	Wet
K14758	0.0227172	0.0644872	-3.95484	Wet
K08959	0.0125384	0.0606888	-4.04242	Wet
K14802	6.55549e-05	0.0599946	-4.05902	Wet
K14213	0.00251137	0.0596008	-4.06853	Wet
K10352	0.000142795	0.0588978	-4.08564	Wet
K05956	0.0108195	0.0586292	-4.09224	Wet
K07827	0.000205505	0.0475046	-4.39579	Wet
K07180	6.65642e-05	0.0465507	-4.42505	Wet
K13282	0.00200457	0.0454815	-4.45858	Wet
K01230	0.00048868	0.0441836	-4.50034	Wet
K06162	0.00547824	0.0399005	-4.64745	Wet
K03802	0.00124479	0.0360369	-4.79438	Wet
K06402	0.0206531	0.0323466	-4.95024	Wet
K08070	0.0101998	0.0320582	-4.96316	Wet
K11433	0.000550073	0.0183171	-5.77067	Wet
K07707	0.000543537	0.013863	-6.17262	Wet
K13281	0.00682201	0.0125389	-6.31745	Wet
K03093	0.0378016	0.00763963	-7.03228	Wet
K08256	0.0449843	0.00704692	-7.14879	Wet
K02476	0.0101998	0.00218319	-8.83934	Wet

## Sheet: tab 4
tab 4. Significantly discriminating pathways between BaAka and Bantu identifed using gene set enrichement analysis.
Pathways	Genes (tot)	Stat (dist.dir.up)	p (dist.dir.up)	p adj (dist.dir.up)	Stat (dist.dir.dn)	p (dist.dir.dn)	p adj (dist.dir.dn)	Stat (non-dir.)	p (non-dir.)	p adj (non-dir.)	Genes (up)	Stat (mix.dir.up)	p (mix.dir.up)	p adj (mix.dir.up)	Genes (down)	Stat (mix.dir.dn)	p (mix.dir.dn)	p adj (mix.dir.dn)
Biosynthesis of secondary metabolites	422	-2.9205	9.427e-08	1.2632e-05	2.9205	1	1	-10.449	0.85432	0.99999	172	-6.7782	0.64417	1	250	-7.9531	0.82238	0.99994
Bacterial secretion system	62	0.47777	4.7975e-05	0.0032143	-0.47777	0.99995	1	-1.2989	0.12925	0.71213	22	2.8083	0.0039766	0.52491	40	-3.6999	0.7354	0.99994
Biosynthesis of amino acids	178	-1.5393	0.00010398	0.0046443	1.5393	0.9999	1	-3.1051	0.082022	0.71213	86	-3.8387	0.39303	1	92	-0.60778	0.029556	0.58616
Alanine, aspartate and glutamate metabolism	43	0.2528	0.0010984	0.026483	-0.2528	0.9989	1	-2.2393	0.38495	0.92318	23	-1.5757	0.36498	1	20	-1.5936	0.45603	0.92106
Phenylalanine, tyrosine and tryptophan biosynthesis	46	0.081482	0.0013897	0.026483	-0.081482	0.99861	1	-1.0964	0.16475	0.71213	26	-2.0416	0.43013	1	20	0.66503	0.079792	0.60028
2-Oxocarboxylic acid metabolism	41	0.19722	0.0015623	0.026483	-0.19722	0.99844	1	-4.0643	0.77126	0.99999	22	-2.8875	0.64287	1	19	-2.8632	0.73137	0.99994
Vitamin B6 metabolism	11	1.2452	0.0015811	0.026483	-1.2452	0.99842	1	-0.49821	0.30997	0.92318	6	0.84415	0.14909	0.98506	5	-1.6637	0.67186	0.99994
Vibrio cholerae pathogenic cycle	17	0.64361	0.0058279	0.055928	-0.64361	0.99417	1	1.1044	0.055077	0.71213	11	0.34471	0.16067	0.98506	6	1.3922	0.083677	0.60028
Valine, leucine and isoleucine biosynthesis	15	0.73589	0.0060793	0.055928	-0.73589	0.99392	1	-4.7553	0.95989	0.99999	11	-2.2328	0.64258	1	4	-5.506	0.99633	0.99994
Amino sugar and nucleotide sugar metabolism	92	-1.2185	0.0063831	0.055928	1.2185	0.99362	1	-0.73387	0.030539	0.71213	42	-0.65003	0.10255	0.98506	50	-0.39971	0.078532	0.60028
Pentose and glucuronate interconversions	34	0.00072124	0.0066779	0.055928	-0.00072124	0.99332	1	-2.1482	0.43673	0.93141	15	-0.75559	0.28949	1	19	-2.2023	0.59552	0.97317
Nicotinate and nicotinamide metabolism	25	0.27973	0.0074204	0.05849	-0.27973	0.99258	1	-3.1386	0.72577	0.99999	11	-0.12324	0.22803	0.98506	14	-4.0849	0.93205	0.99994
Pyrimidine metabolism	109	-1.6774	0.010527	0.074245	1.6774	0.98947	1	-6.3236	0.86489	0.99999	36	-2.4324	0.42371	1	73	-6.0189	0.92759	0.99994
Chloroalkane and chloroalkene degradation	17	0.41249	0.012682	0.084616	-0.41249	0.98732	1	-0.17453	0.18911	0.74531	5	2.4493	0.032622	0.98506	12	-1.7887	0.58802	0.97317
Terpenoid backbone biosynthesis	28	-0.10441	0.018887	0.11504	0.10441	0.98111	1	-5.803	0.97976	0.99999	12	-4.7355	0.9512	1	16	-3.5756	0.87385	0.99994
Glycerophospholipid metabolism	41	-0.62477	0.026858	0.14996	0.62477	0.97314	1	-6.924	0.99076	0.99999	14	-4.7392	0.9419	1	27	-5.1197	0.96178	0.99994
Chlorocyclohexane and chlorobenzene degradation	11	0.26429	0.041449	0.19152	-0.26429	0.95855	1	-4.7233	0.97023	0.99999	4	-2.611	0.81289	1	7	-3.9472	0.95149	0.99994
Tropane, piperidine and pyridine alkaloid biosynthesis	12	0.19404	0.04638	0.20658	-0.19404	0.95362	1	-3.0855	0.81737	0.99999	5	-3.1309	0.86778	1	7	-1.3938	0.57486	0.97317
Taurine and hypotaurine metabolism	11	0.20057	0.04896	0.20658	-0.20057	0.95104	1	-2.2646	0.69116	0.99999	6	-3.0581	0.84037	1	5	-0.0090417	0.3058	0.80347
Styrene degradation	14	-2.6186	0.95251	1	2.6186	0.047491	0.39773	1.568	0.03803	0.71213	3	0.073842	0.32099	1	11	1.7303	0.039722	0.59142
Tyrosine metabolism	37	-3.3939	0.95359	1	3.3939	0.04641	0.39773	-2.4307	0.46993	0.96878	5	-2.8191	0.8291	1	32	-1.4994	0.32321	0.8329
Valine, leucine and isoleucine degradation	39	-3.6794	0.9718	1	3.6794	0.028201	0.26992	-2.5277	0.48189	0.97411	4	0.89886	0.16523	0.98506	35	-2.9721	0.62498	0.97978
beta-Alanine metabolism	22	-3.1837	0.9753	1	3.1837	0.024703	0.25463	0.42564	0.092104	0.71213	3	-0.20334	0.37382	1	19	0.53881	0.094386	0.60227
Porphyrin and chlorophyll metabolism	51	-4.1198	0.983	1	4.1198	0.016997	0.1898	0.028287	0.044665	0.71213	8	0.83264	0.13034	0.98506	43	-0.32834	0.089594	0.60028
Fatty acid degradation	24	-3.447	0.98675	1	3.447	0.013248	0.16139	-2.0456	0.49378	0.97411	1	-0.62636	0.53718	1	23	-1.959	0.50718	0.93668
Lysine degradation	21	-3.4228	0.9897	1	3.4228	0.010304	0.13808	-3.6199	0.83231	0.99999	2	-11.61	1	1	19	-0.03889	0.162	0.70257
Photosynthesis	20	-3.3952	0.98992	1	3.3952	0.010081	0.13808	-1.0858	0.33378	0.92318	4	-5.3868	0.99089	1	16	1.4794	0.03696	0.59142
ABC transporters	289	-7.601	0.99052	1	7.601	0.0094761	0.13808	-7.5747	0.59883	0.99999	45	-1.1087	0.13748	0.98506	244	-7.7676	0.8061	0.99994
Galactose metabolism	45	-4.3181	0.99456	1	4.3181	0.0054361	0.10406	0.22343	0.044614	0.71213	7	-1.1922	0.48237	1	38	0.75481	0.03062	0.58616
Ascorbate and aldarate metabolism	19	-3.5489	0.99482	1	3.5489	0.0051791	0.10406	-1.2544	0.37398	0.92318	2	-6.1771	0.99779	1	17	0.79261	0.079322	0.60028
Microbial metabolism in diverse environments	488	-9.5622	0.99651	1	9.5622	0.0034915	0.093572	-5.6163	0.016476	0.71213	101	-4.1366	0.38313	1	387	-4.1935	0.010924	0.58616
Benzoate degradation	40	-4.3956	0.99749	1	4.3956	0.0025147	0.084241	-1.0942	0.18684	0.74531	2	-4.8344	0.98428	1	38	-0.013492	0.076711	0.60028
Aminobenzoate degradation	25	-4.3304	0.99937	1	4.3304	0.00062826	0.028062	1.259	0.029466	0.71213	1	0.11446	0.38059	1	24	1.2616	0.029836	0.58616
Two-component system	253	-8.0009	0.99948	1	8.0009	0.0005151	0.028062	-4.8832	0.15319	0.71213	51	-4.9849	0.81093	1	202	-2.9602	0.050569	0.60028
Phosphotransferase system (PTS)	60	-6.7984	1	1	6.7984	1.5174e-07	2.0333e-05	2.7729	0.0003403	0.0456	5	-0.38391	0.36657	1	55	3.012	0.00032629	0.043723

## Sheet: tab 5
tab 5. Significantly discriminating pathways between Dry and Wet season identifed using gene set enrichement analysis.
Pathways	Genes (tot)	Stat (dist.dir.up)	p (dist.dir.up)	p adj (dist.dir.up)	Stat (dist.dir.dn)	p (dist.dir.dn)	p adj (dist.dir.dn)	Stat (non-dir.)	p (non-dir.)	p adj (non-dir.)	Genes (up)	Stat (mix.dir.up)	p (mix.dir.up)	p adj (mix.dir.up)	Genes (down)	Stat (mix.dir.dn)	p (mix.dir.dn)	p adj (mix.dir.dn)
Biosynthesis of secondary metabolites	419	2.7141	1.6752e-05	0.0024458	-2.7141	0.99998	0.99998	12.098	0.085887	0.2726	219	9.7189	0.11718	0.59057	200	7.3407	0.23139	0.54488
Inositol phosphate metabolism	15	5.404	8.2242e-05	0.0060037	-5.404	0.99992	0.99998	6.7045	0.0057072	0.054928	11	6.6726	0.0016664	0.069988	4	1.9179	0.30309	0.65075
Streptomycin biosynthesis	11	4.9808	0.00021335	0.010383	-4.9808	0.99979	0.99998	3.8312	0.11876	0.33343	10	3.841	0.097627	0.56903	1	0.56057	0.46703	0.70296
Galactose metabolism	45	3.2631	0.0023519	0.069908	-3.2631	0.99765	0.99998	4.2575	0.27715	0.57806	21	6.651	0.0060012	0.18904	24	-0.39163	0.86848	0.96792
Oxidative phosphorylation	116	2.4534	0.00254	0.069908	-2.4534	0.99746	0.99998	5.8921	0.32562	0.6174	66	5.0279	0.33359	0.81081	50	3.1981	0.45185	0.70223
One carbon pool by folate	20	3.4966	0.0028729	0.069908	-3.4966	0.99713	0.99998	4.4821	0.10743	0.3137	12	5.2388	0.021034	0.35429	8	0.67069	0.60049	0.79795
Lipopolysaccharide biosynthesis	31	3.0357	0.0050638	0.092414	-3.0357	0.99494	0.99998	5.0356	0.10118	0.30212	20	4.8824	0.06846	0.54752	11	1.87	0.40624	0.70161
Bacterial secretion system	61	2.3688	0.0093812	0.15218	-2.3688	0.99062	0.99998	1.0929	0.90903	1	38	1.991	0.78817	1	23	-0.77944	0.8996	0.98753
Biosynthesis of amino acids	176	1.1774	0.012446	0.18171	-1.1774	0.98755	0.99998	7.6752	0.22144	0.49615	85	6.637	0.14632	0.61453	91	4.2596	0.44374	0.70223
Citrate cycle (TCA cycle)	48	2.1494	0.015852	0.2104	-2.1494	0.98415	0.99998	4.8194	0.2031	0.46331	29	3.1429	0.43074	0.81081	19	3.7772	0.17249	0.44182
Other glycan degradation	10	2.5931	0.022615	0.25463	-2.5931	0.97738	0.99998	3.6579	0.12787	0.34572	5	4.769	0.016621	0.34905	5	0.40396	0.60119	0.79795
Phenylalanine, tyrosine and tryptophan biosynthesis	46	1.9159	0.022672	0.25463	-1.9159	0.97733	0.99998	4.1598	0.30263	0.61477	25	4.2682	0.16824	0.66244	21	1.4997	0.57527	0.77768
Carbon fixation in photosynthetic organisms	26	1.8589	0.037574	0.37126	-1.8589	0.96243	0.99998	4.8391	0.099437	0.30212	16	4.0072	0.12709	0.5931	10	2.7341	0.24506	0.56791
Degradation of aromatic compounds	46	1.558	0.038143	0.37126	-1.558	0.96186	0.99998	-1.9327	0.99499	1	30	-2.4032	0.99935	1	16	0.013673	0.76864	0.89065
Toluene degradation	16	1.998	0.044848	0.37205	-1.998	0.95515	0.99998	1.9509	0.48216	0.72591	11	1.7874	0.48954	0.81161	5	0.83866	0.52024	0.73742
Pyrimidine metabolism	113	0.72086	0.046381	0.37205	-0.72086	0.95362	0.99998	5.5372	0.38081	0.67525	53	6.044	0.094084	0.56903	60	1.9184	0.72523	0.87507
Drug metabolism - other enzymes	11	2.0387	0.047774	0.37205	-2.0387	0.95223	0.99998	4.3621	0.072958	0.25807	6	4.4894	0.028919	0.37939	5	1.5522	0.38711	0.69776
Nicotinate and nicotinamide metabolism	26	1.6711	0.048417	0.37205	-1.6711	0.95158	0.99998	3.8201	0.22429	0.49615	12	4.5925	0.049866	0.5236	14	0.95412	0.60834	0.80015
ABC transporters	285	-5.5289	0.94951	1	5.5289	0.050495	0.15045	10.557	0.07566	0.25807	118	5.9863	0.45143	0.81081	167	8.7591	0.050323	0.20467
Phosphonate and phosphinate metabolism	16	-3.406	0.9556	1	3.406	0.044402	0.13506	5.2921	0.038169	0.17976	5	2.41	0.2357	0.78946	11	4.7577	0.051204	0.20467
Ascorbate and aldarate metabolism	19	-3.7857	0.9689	1	3.7857	0.031096	0.096598	0.29518	0.81426	0.9482	4	-0.74269	0.86068	1	15	0.71573	0.66126	0.82517
Glycerolipid metabolism	29	-4.2261	0.9793	1	4.2261	0.020704	0.065712	0.72577	0.82403	0.9482	7	-1.9693	0.97749	1	22	1.9441	0.49782	0.71987
Flagellar assembly	37	-4.5542	0.98665	1	4.5542	0.013349	0.045325	2.8943	0.48457	0.72591	10	0.83399	0.69471	1	27	2.8806	0.36848	0.68957
Nitrotoluene degradation	15	-4.5369	0.99121	1	4.5369	0.0087917	0.031307	4.9564	0.05141	0.20286	3	1.0615	0.47136	0.81161	12	5.0107	0.047799	0.20467
Salmonella infection	17	-4.8514	0.995	1	4.8514	0.0050048	0.018736	1.4063	0.60391	0.77518	5	-4.7972	0.99983	1	12	4.7703	0.060039	0.23068
Porphyrin and chlorophyll metabolism	51	-5.544	0.99623	1	5.544	0.0037733	0.014498	8.1123	0.0063985	0.054928	16	3.1918	0.25845	0.78946	35	7.6345	0.0073253	0.072046
Bacterial chemotaxis	25	-5.2495	0.99729	1	5.2495	0.0027103	0.010695	4.238	0.15742	0.40323	9	-1.0239	0.94301	1	16	6.0654	0.01733	0.10543
FoxO signaling pathway	13	-5.6331	0.99919	1	5.6331	0.00080661	0.0040608	4.9503	0.044843	0.19256	3	-0.54774	0.81046	1	10	5.9443	0.014027	0.09309
PI3K-Akt signaling pathway	17	-7.3084	0.99998	1	7.3084	1.8643e-05	0.0001361	7.7673	0.0013412	0.023219	3	1.4698	0.37706	0.81081	14	7.8788	0.0014386	0.035005
Methane metabolism	113	-9.3892	1	1	9.3892	7.4435e-07	1.0777e-05	9.4994	0.0087269	0.055606	23	3.4204	0.30122	0.81081	90	8.9151	0.0087686	0.072046

## Sheet: tab 6
tab 6. Significantly discriminating CAZymes between BaAka and Bantu microbiome.
CaZy	P-Value	Odds_Ratio	Log_Odds_Ratio	Enriched In
AA7	0.0222904	3.19317	1.67499	BaAka
GH13_32	0.0116173	1.63926	0.713043	BaAka
GH27	0.0394817	1.5723	0.652874	BaAka
AA3_2	0.0379188	1.46867	0.554507	BaAka
GH43_31	0.0443691	1.14113	0.190462	BaAka
CBM54	0.0141079	0.900354	-0.151436	Bantu
CBM65	0.0491877	0.628783	-0.669366	Bantu
GT10	0.00914629	0.609325	-0.714715	Bantu
CBM73	0.0306523	0.204566	-2.28936	Bantu
GT21	0.0444792	0.145954	-2.77641	Bantu
GH13_23	0.0274613	0.0265558	-5.23483	Bantu

## Sheet: tab 7
tab 7. Significantly discriminating CAZymes in gorilla microbiome between Dry and Wet season.
CaZy	P-Value	Odds_Ratio	Log_Odds_Ratio	Enriched In
GH96	0.000205609	5.75981	2.52602	Dry
GH43_8	0.000545826	5.69871	2.51063	Dry
AA1	0.00388651	5.50874	2.46172	Dry
GH13_41	0.0069848	5.13011	2.35899	Dry
CBM40	4.43761e-05	4.66588	2.22215	Dry
PL13	9.91067e-05	4.04581	2.01643	Dry
PL21_1	0.000499964	4.00089	2.00032	Dry
GH113	0.0012943	0.240255	-2.05736	Wet
GH13_16	0.0273033	0.190066	-2.39543	Wet
PL4_2	0.0442569	0.145645	-2.77947	Wet
CBM43	0.0128868	0.126559	-2.98212	Wet
GT64	0.0453415	0.123225	-3.02063	Wet
GT88	0.000963884	0.0873562	-3.51695	Wet
GT24	0.000159288	0.0849824	-3.55669	Wet
GT39	0.0074085	0.0459253	-4.44457	Wet
CBM65	0.000474695	0.00597217	-7.38753	Wet
CBM46	0.00124629	0.000567121	-10.7841	Wet

## Sheet: tab 8
tab 8. CAZymes grouped based on their carbohydrate utilization ability.
CAZy class	CAZy families
Digestion of Starch, Glycogen and Mucopolysaccharide	GH13_32, GH13_23, GH13_41, GH13_16, PL13, and PL21_1
Digestion of plant Polysaccharides	GH27, GH43_8, and PL4_2
Digestion of mannans, galactomannans and glucomannans	GH113
Lignin degradation	AA1, AA3_2, and AA7
Digestion of Algal Polysaccharides	GH96
Biosynthesis of Polysaccharides	GT24, GT88, GT39, GT64, GT10, and GT21

## Sheet: tab 9
tab 9. Enriched xenobiotics degrading enzymes in BaAka and Bantu
Xeno	BaAka_Mean	Bantu_Mean	Odds_Ratio	Log_Odds_Ratio	Enriched in
Q99798	0.0242876	0.00670014	3.69029	1.88373	BaAka
O15067	0.000440083	0.000131645	3.34398	1.74157	BaAka
P00395	0.00111802	0.000349173	3.20437	1.68004	BaAka
Q99707	0.0306946	0.012862	2.43036	1.28117	BaAka
P27144	3.12282e-05	1.44312e-05	2.16398	1.11369	BaAka
P27708	0.066253	0.0321401	2.13669	1.09538	BaAka
Q06203	0.000758218	0.000360829	2.10216	1.07187	BaAka
P08236	0.000535478	0.000262328	2.04181	1.02985	BaAka
P30085	0.000140277	7.67389e-05	1.82809	0.870338	BaAka
Q00266	0.0641346	0.0362236	1.82332	0.866571	BaAka
O75879	0.000353284	0.00020494	1.72409	0.785837	BaAka
P14550	0.00022165	0.000140773	1.57465	0.655027	BaAka
Q96GW9	0.000185195	0.000120802	1.53315	0.616498	BaAka
Q06830	0.00057733	0.000380295	1.51841	0.602562	BaAka
P36871	0.000957328	0.000680921	1.40632	0.491925	BaAka
P05166	0.0497592	0.0374643	1.34536	0.427994	BaAka
P31939	0.0903049	0.0700843	1.31716	0.397429	BaAka
O75874	0.0701327	0.0541928	1.31632	0.396508	BaAka
P15289	0.000135889	0.00010615	1.2802	0.356366	BaAka
P07741	0.00353013	0.00289161	1.2216	0.288769	BaAka
P04818	0.025423	0.0211183	1.20915	0.273998	BaAka
O94808	0.0019162	0.00161246	1.18873	0.249426	BaAka
P0AAI5	0.0334171	0.028627	1.17311	0.230344	BaAka
O75828	6.86179e-05	5.93571e-05	1.15603	0.209176	BaAka
O75251	0.00402885	0.00350134	1.15127	0.203225	BaAka
P08183	0.0176625	0.016937	1.0436	0.0615734	BaAka
P35558	0.00375156	0.00379546	0.988389	-0.0168489	Bantu
P47897	0.00446346	0.00452996	0.985255	-0.0214316	Bantu
P61889	0.00459248	0.00475957	0.964732	-0.0518001	Bantu
P31327	0.00809407	0.00876721	0.922594	-0.116232	Bantu
P06576	0.124516	0.138319	0.886016	-0.174595	Bantu
P00558	0.00391401	0.00447535	0.874078	-0.194166	Bantu
P94692	0.112915	0.127115	0.874072	-0.194176	Bantu
P56192	0.000134501	0.000163101	0.824624	-0.278191	Bantu
O75306	0.000429915	0.000537281	0.800082	-0.32178	Bantu
P22392	0.00220541	0.00276809	0.796277	-0.328657	Bantu
P19971	0.000667023	0.00087402	0.763008	-0.39023	Bantu
P32321	0.0432335	0.0564798	0.75487	-0.405699	Bantu
P48147	0.000118603	0.000159148	0.745204	-0.424293	Bantu
P32320	0.0118709	0.0161218	0.733162	-0.447796	Bantu
P00512	0.0558644	0.0780466	0.698966	-0.516706	Bantu
P31153	0.0657591	0.0922724	0.692438	-0.530244	Bantu
P00352	0.000283296	0.000425363	0.665916	-0.586588	Bantu
P22033	0.0168419	0.0253481	0.658679	-0.602353	Bantu
P54819	0.00143609	0.00219854	0.652704	-0.615498	Bantu
P00484	5.6596e-05	8.74618e-05	0.647074	-0.627997	Bantu
P00953	0.0230126	0.0354752	0.640419	-0.642913	Bantu
P49773	0.00557064	0.00869179	0.638897	-0.646346	Bantu
P49915	0.000857287	0.00136238	0.628939	-0.669009	Bantu
P03886	8.7071e-05	0.000148072	0.587997	-0.766119	Bantu
P05023	7.9217e-05	0.000138947	0.570092	-0.810734	Bantu
P15531	0.00159131	0.00281463	0.564679	-0.824498	Bantu
Q13867	9.63462e-05	0.000177664	0.542249	-0.882972	Bantu
P21397	0.00013321	0.000250567	0.531571	-0.911666	Bantu
O00217	0.000131473	0.000247861	0.530368	-0.914935	Bantu
Q05599	0.00105609	0.00199788	0.528105	-0.921103	Bantu
P24752	0.000439136	0.000846007	0.518858	-0.946588	Bantu
P26640	0.000584701	0.00114625	0.509814	-0.971958	Bantu
P26841	0.000362967	0.000759026	0.478011	-1.06488	Bantu
P00390	0.00140613	0.00297213	0.472363	-1.08203	Bantu
A0A0H2Z368	0.000371964	0.000808125	0.460079	-1.12005	Bantu
P31040	0.0012761	0.0028497	0.447094	-1.16135	Bantu
P09110	0.000394614	0.000912409	0.432272	-1.20999	Bantu
Q9UJ68	0.00134896	0.00313331	0.429754	-1.21842	Bantu
P11766	0.00117891	0.00303575	0.38762	-1.36729	Bantu
P71278	0.000870731	0.00228889	0.379876	-1.3964	Bantu
P52209	0.00470287	0.012464	0.374375	-1.41745	Bantu
Q9NR19	0.0013162	0.00351932	0.373169	-1.4221	Bantu
Q9Y3D2	0.000796185	0.00215146	0.369565	-1.4361	Bantu
Q06278	7.04695e-06	1.95622e-05	0.360228	-1.47302	Bantu
P51649	0.00121337	0.00345062	0.350851	-1.51107	Bantu
P21399	0.00171991	0.00522184	0.328214	-1.60729	Bantu
P05091	1.35164e-05	4.2996e-05	0.314354	-1.66954	Bantu
P54687	4.83266e-06	1.64713e-05	0.293394	-1.76909	Bantu
P04179	0.000135242	0.000467424	0.289239	-1.78967	Bantu
Q8NE62	3.80788e-05	0.00013292	0.286452	-1.80363	Bantu
Q9UGM6	8.90974e-05	0.000329514	0.270325	-1.88723	Bantu
P03697	0.000193032	0.000812209	0.237516	-2.0739	Bantu
P04035	9.81875e-06	4.39875e-05	0.223209	-2.16353	Bantu
P34059	2.56606e-05	0.000208544	0.123024	-3.02299	Bantu
P04040	0.000421084	0.00372163	0.112772	-3.14852	Bantu
Q93L51	0.00022644	0.00207585	0.108881	-3.19917	Bantu
P07203	1.35828e-05	0.000287531	0.0472263	-4.40426	Bantu
P00492	0	0.000337017	0	#NAME?
P54802	0	4.56845e-05	0	#NAME?
O94925	0	5.48326e-05	0	#NAME?
P48506	0	4.40123e-06	0	#NAME?
Q6IA69	0	4.20532e-06	0	#NAME?
P16083	0	4.02264e-05	0	#NAME?
O75489	0	4.45919e-06	0	#NAME?
Q99447	0	0	NaN	NaN
Q16881	0	0	NaN	NaN
P19623	0	0	NaN	NaN
P42898	7.40664e-06	0	Inf	Inf
P23921	2.02068e-06	0	Inf	Inf

## Sheet: tab 10
tab 10. Enriched xenobiotics degrading enzymes in Dry and Wet seasons
Xeno	Dry_Mean	Wet_Mean	Odds_Ratio	Log_Odds_Ratio	Enriched in
P03697	4.51506e-05	4.70241e-06	9.60197	3.26333	Dry
Q99447	0.000413465	6.18123e-05	6.69139	2.74231	Dry
Q9Y3D2	5.20587e-05	1.1501e-05	4.52664	2.17844	Dry
Q8NE62	2.9393e-05	1.05197e-05	2.79415	1.48241	Dry
Q99798	0.00633459	0.00239288	2.65777	1.41022	Dry
P30085	0.000271934	0.000120446	2.25806	1.17509	Dry
Q9UJ68	6.03418e-05	2.87805e-05	2.09669	1.06811	Dry
Q99707	0.0187656	0.00904273	2.09578	1.06748	Dry
O75251	0.00641777	0.00332372	1.93692	0.953761	Dry
P48147	0.000140018	7.9314e-05	1.76548	0.820056	Dry
P07741	0.000760364	0.000455898	1.66835	0.73842	Dry
P54687	0.000187913	0.000113935	1.64942	0.721956	Dry
O75489	0.000392451	0.000240882	1.62947	0.704404	Dry
Q9NR19	0.000149394	9.60249e-05	1.55587	0.637719	Dry
P61889	8.8848e-05	6.02708e-05	1.47419	0.559921	Dry
O75306	0.00128214	0.000877928	1.46101	0.546966	Dry
P52209	0.0237757	0.016995	1.4087	0.494366	Dry
O00217	9.78538e-05	7.17826e-05	1.36323	0.44703	Dry
P31327	0.0101372	0.00754253	1.34753	0.430313	Dry
P00512	0.0567692	0.0441488	1.30306	0.381909	Dry
P0AAI5	0.0115057	0.00885937	1.30218	0.380925	Dry
P32321	0.0625858	0.0494078	1.28453	0.361236	Dry
P36871	0.00154671	0.00121045	1.27823	0.354142	Dry
P51649	0.000371388	0.000298515	1.24421	0.315227	Dry
P04040	0.000598289	0.000496072	1.20618	0.270442	Dry
P00953	0.0616166	0.0517914	1.20216	0.265633	Dry
A0A0H2Z368	3.64556e-05	3.0723e-05	1.1866	0.246829	Dry
P04818	0.0316762	0.0269247	1.18225	0.241535	Dry
Q00266	0.0571948	0.0493281	1.16915	0.225462	Dry
P71278	2.52171e-05	2.18682e-05	1.15315	0.205575	Dry
P31040	0.000136846	0.000119046	1.14954	0.201051	Dry
P35558	0.0127695	0.0116023	1.1019	0.139994	Dry
Q05599	0.00165627	0.00150775	1.09866	0.135749	Dry
P00395	0.0025459	0.00248566	1.0243	0.0346329	Dry
P54819	0.00287022	0.00280292	1.02408	0.0343257	Dry
P06576	0.124267	0.124392	0.998849	-0.00166093	Wet
P31153	0.0791235	0.0804045	0.982699	-0.0251785	Wet
Q96GW9	0.000447113	0.000458324	0.975528	-0.0357446	Wet
P27708	0.0323818	0.0332991	0.971531	-0.0416681	Wet
O75879	0.000105315	0.000110003	0.957376	-0.0628422	Wet
P31939	0.0700735	0.0731588	0.954649	-0.0669577	Wet
P08183	0.0191796	0.0203911	0.939422	-0.090154	Wet
P05166	0.0413655	0.0439645	0.938333	-0.0918286	Wet
P19971	0.000580584	0.000626822	0.926192	-0.110617	Wet
P94692	0.138173	0.147579	0.926039	-0.110855	Wet
Q06203	0.000562642	0.000608522	0.924562	-0.113159	Wet
P22033	0.0176697	0.0204702	0.860731	-0.216365	Wet
P49773	0.00602434	0.00701841	0.857504	-0.221785	Wet
P15531	0.00769311	0.00904365	0.849506	-0.235304	Wet
Q93L51	5.9444e-06	7.30052e-06	0.814243	-0.296469	Wet
P09110	0.00129533	0.00160966	0.804469	-0.313892	Wet
P22392	0.0116933	0.0151745	0.767875	-0.381057	Wet
P21397	0.00186382	0.00243389	0.765341	-0.385825	Wet
Q06278	0.000138427	0.000185053	0.748004	-0.418881	Wet
P26841	0.000688445	0.000935921	0.735398	-0.443402	Wet
Q9UGM6	0.000642719	0.000925139	0.694531	-0.52589	Wet
O75874	0.0439686	0.0641458	0.670981	-0.575655	Wet
P00390	0.000481693	0.000718802	0.669975	-0.577821	Wet
P00558	0.0059527	0.00887382	0.668845	-0.580257	Wet
P14550	0.00176812	0.00266296	0.663371	-0.592113	Wet
P11766	0.000192292	0.000333161	0.577095	-0.79312	Wet
P47897	0.00320382	0.00561987	0.568706	-0.814245	Wet
P21399	0.00166349	0.00298841	0.555908	-0.847081	Wet
P24752	0.000575353	0.00105874	0.543167	-0.880531	Wet
P56192	0.00416428	0.00797866	0.519928	-0.943615	Wet
P32320	0.00422338	0.00894274	0.470031	-1.08917	Wet
P26640	0.00121925	0.00282555	0.430813	-1.21486	Wet
P00492	0.000122731	0.000285852	0.429282	-1.22	Wet
P03886	0.000110336	0.000283078	0.389705	-1.35954	Wet
P49915	0.00270796	0.00725157	0.37173	-1.42767	Wet
Q06830	0.000617956	0.0023715	0.260119	-1.94275	Wet
Q13867	0.000782634	0.00324038	0.240932	-2.0533	Wet
O75828	2.02897e-05	8.68137e-05	0.233699	-2.09727	Wet
O94808	0.000563936	0.00240954	0.233611	-2.09782	Wet
P23921	0.000151347	0.000712669	0.212248	-2.23618	Wet
Q16881	9.37857e-05	0.000523681	0.179012	-2.48187	Wet
P48506	7.88232e-06	0.000213683	0.0368803	-4.76101	Wet
P19623	0	0.000347911	0	#NAME?
P04179	0	4.31305e-05	0	#NAME?
P05091	0	0.000264376	0	#NAME?
P42898	0	6.57922e-05	0	#NAME?
Q6IA69	0	0.000164795	0	#NAME?
P08236	0	7.17061e-05	0	#NAME?
P34059	0	3.81392e-05	0	#NAME?
P05023	0	4.6979e-05	0	#NAME?
P15289	0	6.66099e-05	0	#NAME?
P00484	0	0	NaN	NaN
P54802	0	0	NaN	NaN
P07203	0	0	NaN	NaN
O94925	0	0	NaN	NaN
P00352	0	0	NaN	NaN
P16083	0	0	NaN	NaN
O15067	5.83604e-05	0	Inf	Inf
P27144	6.14255e-05	0	Inf	Inf
P04035	7.00915e-06	0	Inf	Inf

[truncated: 7 more sheets: tab 11, tab 12, tab 13, tab 14, tab 15, tab 16, tab 17]
